# Supplementary material for: IGF2BP3 redirects glycolytic flux to promote one-carbon metabolism and RNA methylation
Source: Cell Rep. Author manuscript; Available in PMC 2025 Nov 7. (PMC12593248; doi:10.1016/j.celrep.2025.116330)
Supplement: 2 [file NIHMS2120101-supplement-2.xlsx]

## Sheet: ST1A
Abundance of significant metabolites changed after IGF2BP3 loss (sg2)
Name	KEGG.ID	Condition	Av	Std	CV	Exp001	Exp002	Exp003	ANOVA	Sig	Av2	denom	Norm_Av	Norm_Std
2-HG	C02630	NT	2.85909e+06	504035	0.176292	3.39703e+06	2.39773e+06	2.78252e+06	0.0102766	*	2.85909e+06	1.47238e+06	1.94181	0.342326
2-HG	C02630	I3sg2	1.47238e+06	149725	0.101689	1.32882e+06	1.62759e+06	1460741	0.0102766	*	1.47238e+06	1.47238e+06	1	0.101689
5-Oxoproline	C01879	NT	1.8863e+07	779789	0.0413395	1.81648e+07	1.97045e+07	1.87197e+07	0.000262781	***	1.8863e+07	1.25102e+07	1.50781	0.0623321
5-Oxoproline	C01879	I3sg2	1.25102e+07	459602	0.0367381	1.28628e+07	1.26775e+07	11990431	0.000262781	***	1.25102e+07	1.25102e+07	1	0.0367381
Aconitate	C00417	NT	721822	92815	0.128584	723441	813816	628207	0.00213132	**	721822	342259	2.10899	0.271184
Aconitate	C00417	I3sg2	342259	8631.11	0.0252181	338253	336359	352165	0.00213132	**	342259	342259	1	0.0252181
ADP/ATP	NA	NT	0.323363	0.0750733	0.232164	0.24017	0.343857	0.386061	0.0295238	*	0.323363	0.323363	1	0.232164
ADP/ATP	NA	I3sg2	0.596193	0.121195	0.203281	0.735189	0.512611	0.54078	0.0295238	*	0.596193	0.323363	1.84373	0.374796
Ala	C00041	NT	3.83558e+07	2.46159e+06	0.0641779	3.79977e+07	4.09768e+07	3.60928e+07	0.000181364	***	3.83558e+07	1.43464e+07	2.67355	0.171583
Ala	C00041	I3sg2	1.43464e+07	1.90413e+06	0.132725	1.49057e+07	1.59081e+07	12225206	0.000181364	***	1.43464e+07	1.43464e+07	1	0.132725
AMP/ATP	NA	NT	0.137736	0.0694533	0.50425	0.103621	0.0919371	0.217649	0.00579495	**	0.137736	0.137736	1	0.50425
AMP/ATP	NA	I3sg2	0.366866	0.0251309	0.0685017	0.395884	0.352335	0.352378	0.00579495	**	0.366866	0.137736	2.66355	0.182457
Arg-Succ	C03406	NT	180406	44737.4	0.247982	232000	156835	152382	0.0341267	*	180406	97023.8	1.8594	0.461097
Arg-Succ	C03406	I3sg2	97023.8	9220.63	0.0950347	107517	93337	90217	0.0341267	*	97023.8	97023.8	1	0.0950347
Asn	C00152	NT	3.63878e+06	273384	0.0751307	3.94557e+06	3.5498e+06	3.42097e+06	0.00709127	**	3.63878e+06	2.46981e+06	1.4733	0.11069
Asn	C00152	I3sg2	2.46981e+06	290256	0.117522	2.18994e+06	2.76944e+06	2450049	0.00709127	**	2.46981e+06	2.46981e+06	1	0.117522
C	D07769	NT	26961.1	17866.4	0.662675	14622.9	18811.1	47449.3	0.00874224	**	26961.1	26961.1	1	0.662675
C	D07769	I3sg2	114668	26241.5	0.228848	94223.5	144258	105521	0.00874224	**	114668	26961.1	4.25308	0.97331
CDP-choline	C00307	NT	90801	15305	0.168555	91780.1	75030	105593	0.0010946	**	90801	90801	1	0.168555
CDP-choline	C00307	I3sg2	258700	31011	0.119873	239924	294494	241682	0.0010946	**	258700	90801	2.84909	0.341527
CDP-EtA	C00570	NT	1.02097e+06	121002	0.118517	989035	919141	1.15474e+06	0.0491927	*	1.02097e+06	1.02097e+06	1	0.118517
CDP-EtA	C00570	I3sg2	1.22591e+06	38961.5	0.0317817	1.19973e+06	1.20731e+06	1270688	0.0491927	*	1.22591e+06	1.02097e+06	1.20073	0.0381612
Cit	C00158	NT	1.2651e+08	1.67541e+07	0.132433	1.42747e+08	1.09283e+08	1.275e+08	0.0117035	*	1.2651e+08	8.12662e+07	1.55673	0.206163
Cit	C00158	I3sg2	8.12662e+07	6.05737e+06	0.0745374	7.59882e+07	8.788e+07	79930537	0.0117035	*	8.12662e+07	8.12662e+07	1	0.0745374
CMP	C00055	NT	99197	65194.8	0.657226	86453.4	41314.9	169823	0.0235506	*	99197	99197	1	0.657226
CMP	C00055	I3sg2	272383	53317.8	0.195746	221124	268481	327545	0.0235506	*	272383	99197	2.74588	0.537494
Cystathionine	C02291	NT	4.28761e+06	710307	0.165665	5.04479e+06	4.18203e+06	3.636e+06	0.000709469	***	4.28761e+06	425387	10.0793	1.66979
Cystathionine	C02291	I3sg2	425387	18135	0.0426319	438600	432849	404711	0.000709469	***	425387	425387	1	0.0426319
Cytosine	C00380	NT	410561	51520.3	0.125487	359120	410404	462160	0.000205362	***	410561	16195.7	25.35	3.18111
Cytosine	C00380	I3sg2	16195.7	11379.8	0.702646	29329.4	9988.65	9269	0.000205362	***	16195.7	16195.7	1	0.702646
F16BP	C00354	NT	2.67115e+06	589171	0.220568	1.99966e+06	2.91233e+06	3.10147e+06	0.0442361	*	2.67115e+06	1.36388e+06	1.9585	0.431982
F16BP	C00354	I3sg2	1.36388e+06	513438	0.376455	1.94304e+06	1.18405e+06	964545	0.0442361	*	1.36388e+06	1.36388e+06	1	0.376455
Folate	C00504	NT	172611	46141.2	0.267314	140942	151340	225551	0.0230711	*	172611	172611	1	0.267314
Folate	C00504	I3sg2	370708	83861	0.226219	273945	415855	422322	0.0230711	*	370708	172611	2.14765	0.485839
GABA	C00334	NT	1.71761e+06	273923	0.159479	1.98027e+06	1.43366e+06	1.73889e+06	0.0125565	*	1.71761e+06	1.71761e+06	1	0.159479
GABA	C00334	I3sg2	4.45535e+06	1.06584e+06	0.239228	3.22714e+06	5.00126e+06	5137642	0.0125565	*	4.45535e+06	1.71761e+06	2.59393	0.62054
Glc	C00031	NT	8.9743e+06	2.17092e+06	0.241905	6.65563e+06	1.09587e+07	9.30856e+06	0.00484884	**	8.9743e+06	8.9743e+06	1	0.241905
Glc	C00031	I3sg2	1.94758e+07	2.38091e+06	0.12225	1.82337e+07	1.79727e+07	22220892	0.00484884	**	1.94758e+07	8.9743e+06	2.17017	0.265303
GlcA	C00257	NT	703620	151019	0.214631	831367	742544	536950	0.0109391	*	703620	270793	2.59837	0.55769
GlcA	C00257	I3sg2	270793	71557.8	0.264253	234336	353238	224806	0.0109391	*	270793	270793	1	0.264253
GlcNAc-6P	C00357	NT	476300	54697.7	0.114839	534641	426175	468083	0.0226945	*	476300	276885	1.72021	0.197547
GlcNAc-6P	C00357	I3sg2	276885	78722.8	0.284316	189880	343188	297587	0.0226945	*	276885	276885	1	0.284316
GlucA	C00191	NT	185972	26507.4	0.142534	208671	156840	192405	0.00118835	**	185972	52972.5	3.51073	0.500399
GlucA	C00191	I3sg2	52972.5	8989.07	0.169693	61209	54324.5	43384	0.00118835	**	52972.5	52972.5	1	0.169693
Gly	C00037	NT	1.41768e+07	450962	0.0318098	1.39188e+07	1.46975e+07	1.39141e+07	0.000633787	***	1.41768e+07	9.41226e+06	1.50621	0.0479122
Gly	C00037	I3sg2	9.41226e+06	722037	0.0767124	8.60637e+06	9.63015e+06	10000258	0.000633787	***	9.41226e+06	9.41226e+06	1	0.0767124
GSH	C00051	NT	9.50363e+07	3.63039e+06	0.0382001	9.90766e+07	9.39837e+07	9.20485e+07	0.000126431	***	9.50363e+07	6.17951e+07	1.53793	0.0587489
GSH	C00051	I3sg2	6.17951e+07	1.50773e+06	0.0243989	6.28421e+07	6.0067e+07	62476145	0.000126431	***	6.17951e+07	6.17951e+07	1	0.0243989
His	C00135	NT	3.60169e+07	5.01927e+06	0.139359	4.17446e+07	3.39198e+07	3.23862e+07	0.0163467	*	3.60169e+07	2.37686e+07	1.51531	0.211172
His	C00135	I3sg2	2.37686e+07	1.7783e+06	0.0748169	2.17986e+07	2.42519e+07	25255338	0.0163467	*	2.37686e+07	2.37686e+07	1	0.0748169
HS2O3	C00320	NT	498005	63378.7	0.127265	515025	427855	551137	0.0419557	*	498005	498005	1	0.127265
HS2O3	C00320	I3sg2	1.05288e+06	319525	0.303477	698154	1.14235e+06	1318128	0.0419557	*	1.05288e+06	498005	2.11419	0.641609
IMP	C00130	NT	165383	56795.3	0.343416	139150	126446	230553	0.00160667	**	165383	165383	1	0.343416
IMP	C00130	I3sg2	430851	20800.4	0.0482776	410038	430875	451639	0.00160667	**	430851	165383	2.60517	0.125771
Lac	C00186	NT	1.64604e+07	1.45793e+06	0.088572	1.50552e+07	1.63602e+07	1.79659e+07	0.000431732	***	1.64604e+07	6.5737e+06	2.50398	0.221782
Lac	C00186	I3sg2	6.5737e+06	658877	0.100229	6.12878e+06	6.26169e+06	7330626	0.000431732	***	6.5737e+06	6.5737e+06	1	0.100229
NAD+	C00003	NT	7.75308e+06	960044	0.123828	8.65101e+06	7.86711e+06	6.7411e+06	0.00419507	**	7.75308e+06	1.4193e+06	5.46261	0.676422
NAD+	C00003	I3sg2	1.4193e+06	1.60184e+06	1.12862	3.26765e+06	555038	435205	0.00419507	**	1.4193e+06	1.4193e+06	1	1.12862
NADP+	C00006	NT	745186	331962	0.445475	1.09833e+06	439512	697720	0.0440059	*	745186	141118	5.28059	2.35237
NADP+	C00006	I3sg2	141118	140498	0.995604	303098	67970.3	52286	0.0440059	*	141118	141118	1	0.995604
Orotidine	X00006	NT	8.2609e+06	1.41256e+06	0.170994	9.89046e+06	7.50714e+06	7.3851e+06	0.00199713	**	8.2609e+06	2.37226e+06	3.4823	0.59545
Orotidine	X00006	I3sg2	2.37226e+06	157734	0.066491	2.20485e+06	2.5181e+06	2393813	0.00199713	**	2.37226e+06	2.37226e+06	1	0.066491
P-Choline	C00588	NT	9.27792e+07	6.89071e+06	0.07427	1.00486e+08	8.72113e+07	9.06407e+07	0.0034778	**	9.27792e+07	6.58536e+07	1.40887	0.104637
P-Choline	C00588	I3sg2	6.58536e+07	3.06915e+06	0.0466056	6.2311e+07	6.75409e+07	67708920	0.0034778	**	6.58536e+07	6.58536e+07	1	0.0466056
P-EtA	C00346	NT	829498	49590.7	0.0597839	885399	812297	790799	0.000244299	***	829498	829498	1	0.0597839
P-EtA	C00346	I3sg2	2.1742e+06	181401	0.0834333	1.96804e+06	2.24517e+06	2309383	0.000244299	***	2.1742e+06	829498	2.6211	0.218687
P-Ser	C01005	NT	279396	33141.9	0.11862	317585	258156	262448	0.00127584	**	279396	118325	2.36126	0.280093
P-Ser	C01005	I3sg2	118325	9712.56	0.0820838	110271	115593	129111	0.00127584	**	118325	118325	1	0.0820838
Pantothenate	C00864	NT	1.93128e+07	3.24729e+06	0.168142	2.2811e+07	1.63947e+07	1.87326e+07	0.0108347	*	1.93128e+07	1.05558e+07	1.82959	0.307632
Pantothenate	C00864	I3sg2	1.05558e+07	907305	0.0859534	9.69808e+06	1.15057e+07	10463599	0.0108347	*	1.05558e+07	1.05558e+07	1	0.0859534
PO4	C00009	NT	8.91538e+07	5.78208e+06	0.0648551	8.40429e+07	9.54296e+07	8.79889e+07	0.000548914	***	8.91538e+07	8.91538e+07	1	0.0648551
PO4	C00009	I3sg2	1.42603e+08	7.15796e+06	0.0501949	1.35136e+08	143269104	149405120	0.000548914	***	1.42603e+08	8.91538e+07	1.59952	0.0802877
Pro-OH	C01157	NT	3.18061e+06	492377	0.154806	2.61636e+06	3.52313e+06	3.40236e+06	0.0268944	*	3.18061e+06	3.18061e+06	1	0.154806
Pro-OH	C01157	I3sg2	4.16144e+06	70592.7	0.0169635	4.12999e+06	4.11204e+06	4242292	0.0268944	*	4.16144e+06	3.18061e+06	1.30838	0.0221947
S7P	C05382	NT	328221	45014.7	0.137147	307940	296915	379808	0.0224381	*	328221	220418	1.48908	0.204224
S7P	C05382	I3sg2	220418	25301.9	0.114791	230038	191717	239499	0.0224381	*	220418	220418	1	0.114791
SAM	C00019	NT	8.36106e+06	1.45555e+06	0.174087	9.95902e+06	7.11095e+06	8.0132e+06	0.0315349	*	8.36106e+06	4.82435e+06	1.73309	0.301709
SAM	C00019	I3sg2	4.82435e+06	1.20239e+06	0.249233	3.43597e+06	5.51231e+06	5524779	0.0315349	*	4.82435e+06	4.82435e+06	1	0.249233
Ser	C00065	NT	5.49436e+07	1.70443e+06	0.0310215	5.56016e+07	5.62209e+07	5.30082e+07	0.00188704	**	5.49436e+07	4.37969e+07	1.25451	0.0389167
Ser	C00065	I3sg2	4.37969e+07	2.02944e+06	0.0463375	4.14535e+07	4.49741e+07	44962991	0.00188704	**	4.37969e+07	4.37969e+07	1	0.0463375
Thr	C00188	NT	1.13116e+08	1.323e+07	0.11696	128118722	1.03121e+08	1.08108e+08	0.0426404	*	1.13116e+08	8.61036e+07	1.31372	0.153652
Thr	C00188	I3sg2	8.61036e+07	8.90152e+06	0.103381	8.25241e+07	7.95491e+07	96237720	0.0426404	*	8.61036e+07	8.61036e+07	1	0.103381
Tyr	C00082	NT	9.15174e+07	1.98771e+06	0.0217195	9.36305e+07	8.96848e+07	9.12371e+07	0.000602219	***	9.15174e+07	6.90887e+07	1.32464	0.0287704
Tyr	C00082	I3sg2	6.90887e+07	3.41896e+06	0.0494865	6.6266e+07	7.28904e+07	68109824	0.000602219	***	6.90887e+07	6.90887e+07	1	0.0494865
UDP-GlcNAc	C00043	NT	2.23928e+07	1.30612e+06	0.0583275	2.318e+07	2.31133e+07	2.08851e+07	0.000400772	***	2.23928e+07	1.27245e+07	1.75982	0.102646
UDP-GlcNAc	C00043	I3sg2	1.27245e+07	806242	0.0633615	1.17944e+07	1.3225e+07	13154030	0.000400772	***	1.27245e+07	1.27245e+07	1	0.0633615
Xanthine	C00385	NT	34789.3	12519.1	0.359854	20407.3	43243.8	40716.8	6.08e-05	***	34789.3	34789.3	1	0.359854
Xanthine	C00385	I3sg2	189626	8645.22	0.0455908	188418	181649	198812	6.08e-05	***	189626	34789.3	5.45071	0.248502

## Sheet: ST1B
Isotopologue distribution of significant metabolites changed after IGF2BP3 loss (sg2)
Name	KEGG.ID	Condition	Iso	Nr.C	Exp001	Exp002	Exp003	Norm_Av	Norm_Std	CV	MID001	MID002	MID003	Av	ANOVA	Sig
2-HG	C02630	NT	C12 PARENT	5	2.27135e+06	1.62583e+06	1.95109e+06	65.7654	1.5724	0.0239	64.4451	65.3461	67.5049	65.7654	3.66e-05	***
2-HG	C02630	I3sg2	C12 PARENT	5	1.26949e+06	1.59571e+06	1.44943e+06	92.8829	1.7379	0.0187	91.0192	93.1701	94.4593	92.8829	3.66e-05	***
2-HG	C02630	NT	C13-02	5	627376	376907	455885	16.2408	1.3864	0.0854	17.8006	15.1489	15.773	16.2408	0.00201004	**
2-HG	C02630	I3sg2	C13-02	5	120346	104330	75764.2	6.55254	1.8882	0.2882	8.62849	6.0916	4.93754	6.55254	0.00201004	**
2-HG	C02630	NT	C13-03	5	196941	154647	137385	5.51892	0.7336	0.1329	5.5878	6.21564	4.75332	5.51892	0.00034374	***
2-HG	C02630	I3sg2	C13-03	5	4913.77	0	9255.23	0.318489	0.303	0.9514	0.352304	0	0.603162	0.318489	0.00034374	***
2-HG	C02630	NT	C13-04	5	271939	188382	219133	7.62299	0.0805	0.0106	7.71575	7.57153	7.5817	7.62299	7.91e-06	***
2-HG	C02630	I3sg2	C13-04	5	0	12645	0	0.246104	0.4263	1.7321	0	0.738313	0	0.246104	7.91e-06	***
2-HG	C02630	NT	C13-05	5	156867	142263	126798	4.85192	0.7506	0.1547	4.45081	5.71791	4.38704	4.85192	0.000362446	***
2-HG	C02630	I3sg2	C13-05	5	0	0	0	0	0	NA	0	0	0	0	0.000362446	***
3PG	C00197	NT	C12 PARENT	3	120371	57828.5	49565.9	8.95055	0.104	0.0116	9.06221	8.85633	8.93312	8.95055	0.932275
3PG	C00197	I3sg2	C12 PARENT	3	62693.7	73090.9	120120	9.12645	3.3666	0.3689	12.3699	5.64899	9.36047	9.12645	0.932275
3PG	C00197	NT	C13-03	3	1.20791e+06	595135	505289	91.0494	0.104	0.0011	90.9378	91.1437	91.0669	91.0494	0.932275
3PG	C00197	I3sg2	C13-03	3	444132	1.22079e+06	1.16315e+06	90.8736	3.3666	0.037	87.6301	94.351	90.6395	90.8736	0.932275
5-Oxoproline	C01879	NT	C12 PARENT	5	1.67525e+07	1.88491e+07	1.67753e+07	91.7035	3.1103	0.0339	91.1211	95.0638	88.9255	91.7035	0.106253
5-Oxoproline	C01879	I3sg2	C12 PARENT	5	1.24497e+07	1.20902e+07	1.16457e+07	95.5201	0.6672	0.007	96.1152	94.7988	95.6462	95.5201	0.106253
5-Oxoproline	C01879	NT	C13-01	5	0	19349.5	162469	0.319611	0.4716	1.4755	0	0.0975875	0.861245	0.319611	0.788789
5-Oxoproline	C01879	I3sg2	C13-01	5	0	182460	0	0.476889	0.826	1.7321	0	1.43067	0	0.476889	0.788789
5-Oxoproline	C01879	NT	C13-02	5	1.05423e+06	589753	1.26196e+06	5.13275	1.9293	0.3759	5.73427	2.97436	6.68961	5.13275	0.153882
5-Oxoproline	C01879	I3sg2	C13-02	5	373760	369459	439785	3.13147	0.4162	0.1329	2.88553	2.89692	3.61196	3.13147	0.153882
5-Oxoproline	C01879	NT	C13-04	5	380576	276736	383604	1.83307	0.3792	0.2069	2.07005	1.39569	2.03347	1.83307	0.00834232	**
5-Oxoproline	C01879	I3sg2	C13-04	5	101847	86748.6	45455.7	0.613269	0.2145	0.3497	0.786287	0.680194	0.373328	0.613269	0.00834232	**
5-Oxoproline	C01879	NT	C13-05	5	197566	92901.3	281110	1.0111	0.5138	0.5081	1.07461	0.468539	1.49016	1.0111	0.0671436
5-Oxoproline	C01879	I3sg2	C13-05	5	27589.5	24664.5	44874.2	0.258315	0.096	0.3715	0.212999	0.193394	0.368552	0.258315	0.0671436
A	C00212	NT	C12 PARENT	10	93664.8	87654	13415.7	56.0784	39.9354	0.7121	21.9518	46.2836	100	56.0784	0.723868
A	C00212	I3sg2	C12 PARENT	10	46888.9	249598	190530	47.2059	6.9488	0.1472	53.4233	39.7047	48.4898	47.2059	0.723868
A	C00212	NT	C13-05	10	282343	78804.6	0	35.9274	33.4498	0.931	66.1713	41.6108	0	35.9274	0.452242
A	C00212	I3sg2	C13-05	10	40879.7	368917	202398	52.2573	6.0887	0.1165	46.5767	58.6852	51.5102	52.2573	0.452242
A	C00212	NT	C13-06	10	50677	22926.1	0	7.99418	6.9241	0.8661	11.8769	12.1056	0	7.99418	0.138168
A	C00212	I3sg2	C13-06	10	0	10121.9	0	0.53671	0.9296	1.7321	0	1.61013	0	0.53671	0.138168
a-KG	C00026	NT	C12 PARENT	5	221950	2.04018e+06	1.50586e+06	73.5145	23.0306	0.3133	100	58.1979	62.3457	73.5145	0.200908
a-KG	C00026	I3sg2	C12 PARENT	5	897902	157556	123929	95.157	8.3883	0.0882	85.4711	100	100	95.157	0.200908
a-KG	C00026	NT	C13-02	5	0	666387	441036	12.423	10.7652	0.8666	0	19.0092	18.2598	12.423	0.337245
a-KG	C00026	I3sg2	C13-02	5	133378	0	0	4.23209	7.3302	1.7321	12.6963	0	0	4.23209	0.337245
a-KG	C00026	NT	C13-03	5	0	204069	139393	3.86414	3.3465	0.866	0	5.82125	5.77116	3.86414	0.18367
a-KG	C00026	I3sg2	C13-03	5	19252.9	0	0	0.610894	1.0581	1.7321	1.83268	0	0	0.610894	0.18367
a-KG	C00026	NT	C13-04	5	0	372906	174362	5.95214	5.4307	0.9124	0	10.6374	7.21896	5.95214	0.130486
a-KG	C00026	I3sg2	C13-04	5	0	0	0	0	0	NA	0	0	0	0	0.130486
a-KG	C00026	NT	C13-05	5	0	222048	154688	4.24617	3.6775	0.8661	0	6.33412	6.40438	4.24617	0.116129
a-KG	C00026	I3sg2	C13-05	5	0	0	0	0	0	NA	0	0	0	0	0.116129
Ac-carnitine	C02571	NT	C12 PARENT	9	8.15046e+06	1.05338e+07	9.59527e+06	64.9635	0.2891	0.0045	64.643	65.0427	65.2047	64.9635	7.52e-06	***
Ac-carnitine	C02571	I3sg2	C12 PARENT	9	1.21288e+07	1.85757e+07	1.16161e+07	74.4625	0.4696	0.0063	74.8515	73.9408	74.5951	74.4625	7.52e-06	***
Ac-carnitine	C02571	NT	C13-01	9	0	0	0	0	0	NA	0	0	0	0	NA
Ac-carnitine	C02571	I3sg2	C13-01	9	0	0	0	0	0	NA	0	0	0	0	NA
Ac-carnitine	C02571	NT	C13-02	9	4.45796e+06	5.6614e+06	5.12034e+06	35.0365	0.2891	0.0083	35.357	34.9573	34.7953	35.0365	7.52e-06	***
Ac-carnitine	C02571	I3sg2	C13-02	9	4.07503e+06	6.54669e+06	3.9561e+06	25.5375	0.4696	0.0184	25.1485	26.0592	25.4049	25.5375	7.52e-06	***
Ac-carnitine	C02571	NT	C13-03	9	0	0	0	0	0	NA	0	0	0	0	NA
Ac-carnitine	C02571	I3sg2	C13-03	9	0	0	0	0	0	NA	0	0	0	0	NA
Acetyl-CoA	C00024	NT	C12 PARENT	23	9517.42	3373.77	4204.52	6.63898	0.3184	0.048	6.94109	6.66941	6.30645	6.63898	0.000153818	***
Acetyl-CoA	C00024	I3sg2	C12 PARENT	23	12564.4	17037.5	19468.5	19.548	1.5727	0.0805	19.6596	21.062	17.9226	19.548	0.000153818	***
Acetyl-CoA	C00024	NT	C13-01	23	0	0	0	0	0	NA	0	0	0	0	NA
Acetyl-CoA	C00024	I3sg2	C13-01	23	0	0	0	0	0	NA	0	0	0	0	NA
Acetyl-CoA	C00024	NT	C13-02	23	11945.8	4352.1	5776.8	8.6601	0.0545	0.0063	8.71213	8.60341	8.66476	8.6601	0.00533853	**
Acetyl-CoA	C00024	I3sg2	C13-02	23	8631.77	12051.6	19169.8	15.3507	2.1074	0.1373	13.5062	14.8984	17.6476	15.3507	0.00533853	**
Acetyl-CoA	C00024	NT	C13-03	23	688.529	0	423.814	0.379278	0.3352	0.8837	0.502147	0	0.635688	0.379278	0.135178
Acetyl-CoA	C00024	I3sg2	C13-03	23	983.089	1919.68	522.116	1.46401	0.9484	0.6478	1.53825	2.37313	0.480656	1.46401	0.135178
Acetyl-CoA	C00024	NT	C13-04	23	0	46.5593	473.152	0.267244	0.3859	1.4441	0	0.0920403	0.709692	0.267244	0.457044
Acetyl-CoA	C00024	I3sg2	C13-04	23	0	470.339	1407.87	0.625838	0.6492	1.0373	0	0.581439	1.29608	0.625838	0.457044
Acetyl-CoA	C00024	NT	C13-05	23	42622.5	16339.6	19102	30.679	1.8582	0.0606	31.0848	32.3007	28.6515	30.679	0.147643
Acetyl-CoA	C00024	I3sg2	C13-05	23	22283.5	25832.6	35510.4	33.1641	1.5225	0.0459	34.8671	31.9346	32.6906	33.1641	0.147643
Acetyl-CoA	C00024	NT	C13-06	23	11851.7	2725.32	4611.01	6.98239	1.629	0.2333	8.64348	5.38752	6.91616	6.98239	0.016933	*
Acetyl-CoA	C00024	I3sg2	C13-06	23	1868.98	2438.3	736.715	2.20562	1.3235	0.6001	2.92441	3.01425	0.678214	2.20562	0.016933	*
Acetyl-CoA	C00024	NT	C13-07	23	50169.4	20302.8	26790	38.969	2.0615	0.0529	36.5887	40.1353	40.183	38.969	0.000858006	***
Acetyl-CoA	C00024	I3sg2	C13-07	23	17089.6	20961.6	30491.9	26.9079	1.0885	0.0405	26.7402	25.913	28.0706	26.9079	0.000858006	***
Acetyl-CoA	C00024	NT	C13-08	23	9377.81	2641.99	5288.82	6.66496	1.3634	0.2046	6.83927	5.22279	7.93282	6.66496	0.0020995	**
Acetyl-CoA	C00024	I3sg2	C13-08	23	488.424	180.648	1318.44	0.73377	0.4959	0.6758	0.764241	0.22332	1.21375	0.73377	0.0020995	**
Acetyl-CoA	C00024	NT	C13-09	23	943.877	803.714	0	0.759062	0.7968	1.0497	0.688373	1.58881	0	0.759062	0.174268
Acetyl-CoA	C00024	I3sg2	C13-09	23	0	0	0	0	0	NA	0	0	0	0	0.174268
Aconitate	C00417	NT	C12 PARENT	6	306106	321158	229646	39.1436	2.7452	0.0701	41.9163	39.0877	36.4267	39.1436	0.063979
Aconitate	C00417	I3sg2	C12 PARENT	6	158702	239241	184542	55.5304	10.8318	0.1951	46.8551	67.6707	52.0654	55.5304	0.063979
Aconitate	C00417	NT	C13-01	6	0	0	7900.37	0.417722	0.7235	1.7321	0	0	1.25317	0.417722	0.740004
Aconitate	C00417	I3sg2	C13-01	6	5916.82	0	852.44	0.662459	0.9468	1.4292	1.74688	0	0.240501	0.662459	0.740004
Aconitate	C00417	NT	C13-02	6	184957	283962	206850	30.8995	4.9046	0.1587	25.327	34.5607	32.8107	30.8995	0.250985
Aconitate	C00417	I3sg2	C13-02	6	134590	104158	162797	38.3761	8.3181	0.2168	39.7363	29.4617	45.9302	38.3761	0.250985
Aconitate	C00417	NT	C13-03	6	68446.3	51022.5	50520.5	7.86538	1.5866	0.2017	9.37263	6.20989	8.01363	7.86538	0.024589	*
Aconitate	C00417	I3sg2	C13-03	6	16990.7	10137.8	6251.94	3.21591	1.654	0.5143	5.01632	2.86753	1.76388	3.21591	0.024589	*
Aconitate	C00417	NT	C13-04	6	86683.9	95200.7	90035	12.5794	1.4808	0.1177	11.87	11.5868	14.2815	12.5794	0.000836765	***
Aconitate	C00417	I3sg2	C13-04	6	9786.92	0	0	0.96316	1.6682	1.7321	2.88948	0	0	0.96316	0.000836765	***
Aconitate	C00417	NT	C13-05	6	84085.2	70290	45481.4	9.09445	2.2001	0.2419	11.5141	8.55491	7.21431	9.09445	0.0117166	*
Aconitate	C00417	I3sg2	C13-05	6	12721.6	0	0	1.25197	2.1685	1.7321	3.75592	0	0	1.25197	0.0117166	*
Adenine	C00147	NT	C12 PARENT	5	151732	1.6471e+06	338150	86.1594	3.8904	0.0452	90.6254	83.506	84.3468	86.1594	0.00449749	**
Adenine	C00147	I3sg2	C12 PARENT	5	906301	376169	232807	99.4657	0.9254	0.0093	98.3972	100	100	99.4657	0.00449749	**
Adenine	C00147	NT	C13-01	5	15695.7	325335	62754.3	13.8406	3.8904	0.2811	9.37463	16.494	15.6532	13.8406	0.00449749	**
Adenine	C00147	I3sg2	C13-01	5	14763	0	0	0.534272	0.9254	1.7321	1.60281	0	0	0.534272	0.00449749	**
ADP	C00008	NT	C12 PARENT	10	2.72979e+06	1.53239e+06	3.06452e+06	12.4168	0.6224	0.0501	11.994	13.1314	12.1249	12.4168	2.27e-05	***
ADP	C00008	I3sg2	C12 PARENT	10	4.38542e+06	7.30336e+06	6.67113e+06	29.7039	1.169	0.0394	28.4193	30.7053	29.9873	29.7039	2.27e-05	***
ADP	C00008	NT	C13-01	10	0	0	0	0	0	NA	0	0	0	0	NA
ADP	C00008	I3sg2	C13-01	10	0	0	0	0	0	NA	0	0	0	0	NA
ADP	C00008	NT	C13-02	10	135129	52414	169663	0.571384	0.1127	0.1973	0.59372	0.44915	0.671281	0.571384	0.0313978	*
ADP	C00008	I3sg2	C13-02	10	162305	194289	183872	0.898388	0.1329	0.148	1.0518	0.81684	0.826521	0.898388	0.0313978	*
ADP	C00008	NT	C13-03	10	217662	98573.7	230622	0.904507	0.0562	0.0622	0.956347	0.844705	0.912468	0.904507	0.014187	*
ADP	C00008	I3sg2	C13-03	10	190130	402723	335001	1.47704	0.2319	0.157	1.23212	1.69315	1.50586	1.47704	0.014187	*
ADP	C00008	NT	C13-04	10	385177	208834	497747	1.8171	0.1405	0.0773	1.69236	1.78956	1.96936	1.8171	0.721428
ADP	C00008	I3sg2	C13-04	10	356266	238373	377561	1.66936	0.6537	0.3916	2.30874	1.00218	1.69717	1.66936	0.721428
ADP	C00008	NT	C13-05	10	1.47765e+07	7.39653e+06	1.65166e+07	64.552	1.0345	0.016	64.9241	63.3829	65.3489	64.552	0.87876
ADP	C00008	I3sg2	C13-05	10	1.00099e+07	1.53082e+07	1.4264e+07	64.4485	0.3827	0.0059	64.8678	64.3596	64.118	64.4485	0.87876
ADP	C00008	NT	C13-06	10	3.18658e+06	1.74391e+06	3.35533e+06	14.0735	0.8366	0.0594	14.001	14.9441	13.2756	14.0735	1.53e-05	***
ADP	C00008	I3sg2	C13-06	10	215236	197210	299951	1.19075	0.314	0.2637	1.39482	0.829124	1.3483	1.19075	1.53e-05	***
ADP	C00008	NT	C13-07	10	1.10488e+06	547236	1.24843e+06	4.82781	0.1272	0.0263	4.85456	4.68941	4.93947	4.82781	6.22e-07	***
ADP	C00008	I3sg2	C13-07	10	85793.6	141237	114985	0.555548	0.0385	0.0692	0.555976	0.593797	0.516869	0.555548	6.22e-07	***
ADP	C00008	NT	C13-08	10	223954	89705.2	191595	0.836918	0.1275	0.1523	0.983992	0.768708	0.758055	0.836918	0.00109399	**
ADP	C00008	I3sg2	C13-08	10	26159	0	0	0.0565068	0.0979	1.7321	0.16952	0	0	0.0565068	0.00109399	**
ADP	C00008	NT	C13-09	10	0	0	0	0	0	NA	0	0	0	0	NA
ADP	C00008	I3sg2	C13-09	10	0	0	0	0	0	NA	0	0	0	0	NA
Ala	C00041	NT	C12 PARENT	3	2.09186e+06	2.09739e+06	1.89536e+06	5.24298	0.1947	0.0371	5.45458	5.07136	5.203	5.24298	1.86e-05	***
Ala	C00041	I3sg2	C12 PARENT	3	1.52912e+06	1.73901e+06	1.28896e+06	10.4616	0.3266	0.0312	10.1645	10.8113	10.409	10.4616	1.86e-05	***
Ala	C00041	NT	C13-01	3	68709.5	131188	23296.4	0.186772	0.1268	0.6789	0.179162	0.317204	0.0639518	0.186772	0.0985796
Ala	C00041	I3sg2	C13-01	3	10162.1	0	0	0.0225168	0.039	1.7321	0.0675503	0	0	0.0225168	0.0985796
Ala	C00041	NT	C13-02	3	507761	342533	441062	1.121	0.2598	0.2318	1.324	0.828225	1.21077	1.121	0.93212
Ala	C00041	I3sg2	C13-02	3	121292	249115	133701	1.1449	0.3755	0.328	0.806264	1.54873	1.07971	1.1449	0.93212
Ala	C00041	NT	C13-03	3	3.56822e+07	3.87864e+07	3.40684e+07	93.4493	0.3758	0.004	93.0423	93.7832	93.5223	93.4493	0.000334848	***
Ala	C00041	I3sg2	C13-03	3	1.33831e+07	1.4097e+07	1.09604e+07	88.371	0.6719	0.0076	88.9616	87.64	88.5113	88.371	0.000334848	***
AMP	C00020	NT	C12 PARENT	10	1.25421e+06	427620	1.80261e+06	13.0361	0.6172	0.0473	12.7389	13.7457	12.6236	13.0361	2.79e-06	***
AMP	C00020	I3sg2	C12 PARENT	10	2.55112e+06	5.11225e+06	4.58173e+06	31.1345	0.5396	0.0173	30.5446	31.2558	31.6031	31.1345	2.79e-06	***
AMP	C00020	NT	C13-01	10	0	0	0	0	0	NA	0	0	0	0	NA
AMP	C00020	I3sg2	C13-01	10	0	0	0	0	0	NA	0	0	0	0	NA
AMP	C00020	NT	C13-02	10	69821	21881.1	120477	0.752073	0.0794	0.1056	0.709165	0.70336	0.843693	0.752073	0.239894
AMP	C00020	I3sg2	C13-02	10	63639.3	139148	157250	0.899114	0.1667	0.1854	0.761954	0.850734	1.08465	0.899114	0.239894
AMP	C00020	NT	C13-03	10	80355.2	19091.8	138053	0.79888	0.1772	0.2218	0.81616	0.613698	0.966782	0.79888	0.00274068	**
AMP	C00020	I3sg2	C13-03	10	129753	281019	218708	1.59341	0.1103	0.0692	1.55354	1.71812	1.50857	1.59341	0.00274068	**
AMP	C00020	NT	C13-04	10	141596	51596.2	191540	1.47935	0.1626	0.1099	1.43817	1.65854	1.34135	1.47935	0.0811834
AMP	C00020	I3sg2	C13-04	10	96076.5	204132	189995	1.23629	0.0807	0.0653	1.15033	1.24804	1.31051	1.23629	0.0811834
AMP	C00020	NT	C13-05	10	6.5078e+06	2.05982e+06	9.54668e+06	66.3888	0.4077	0.0061	66.0991	66.2122	66.8551	66.3888	0.00496295	**
AMP	C00020	I3sg2	C13-05	10	5.38514e+06	1.03951e+07	9.13983e+06	63.6913	0.7263	0.0114	64.4764	63.5544	63.0432	63.6913	0.00496295	**
AMP	C00020	NT	C13-06	10	1.30645e+06	380051	1.7987e+06	12.6941	0.5332	0.042	13.2695	12.2166	12.5962	12.6941	3.04e-06	***
AMP	C00020	I3sg2	C13-06	10	86069.4	142880	116787	0.903207	0.1154	0.1277	1.03051	0.873556	0.805554	0.903207	3.04e-06	***
AMP	C00020	NT	C13-07	10	371280	123143	580866	3.93241	0.1501	0.0382	3.77106	3.95839	4.06779	3.93241	3.8e-06	***
AMP	C00020	I3sg2	C13-07	10	40312.3	78281.9	87981	0.52271	0.0729	0.1395	0.48266	0.478608	0.606861	0.52271	3.8e-06	***
AMP	C00020	NT	C13-08	10	114004	27734.6	100742	0.918311	0.2274	0.2476	1.15792	0.891517	0.705492	0.918311	0.00241197	**
AMP	C00020	I3sg2	C13-08	10	0	3390	5433.87	0.0194023	0.0188	0.9677	0	0.0207261	0.0374809	0.0194023	0.00241197	**
Arg-Succ	C03406	NT	C12 PARENT	10	154869	121329	132188	74.1164	9.4032	0.1269	65.3486	72.9537	84.0469	74.1164	0.0357158	*
Arg-Succ	C03406	I3sg2	C12 PARENT	10	109555	97272.4	89336.5	93.7611	5.5617	0.0593	91.9605	100	89.3228	93.7611	0.0357158	*
Arg-Succ	C03406	NT	C13-01	10	0	0	0	0	0	NA	0	0	0	0	NA
Arg-Succ	C03406	I3sg2	C13-01	10	0	0	0	0	0	NA	0	0	0	0	NA
Arg-Succ	C03406	NT	C13-02	10	59486.3	37155.7	17774.9	19.5812	7.302	0.3729	25.1008	22.3413	11.3015	19.5812	0.0655175
Arg-Succ	C03406	I3sg2	C13-02	10	9577.74	0	10678.8	6.23891	5.5617	0.8915	8.03953	0	10.6772	6.23891	0.0655175
Arg-Succ	C03406	NT	C13-03	10	22633.9	7824.96	7315.98	6.30241	2.8131	0.4464	9.5506	4.70505	4.65159	6.30241	0.0178352	*
Arg-Succ	C03406	I3sg2	C13-03	10	0	0	0	0	0	NA	0	0	0	0	0.0178352	*
Asn	C00152	NT	C12 PARENT	4	2.78058e+06	2.52749e+06	2.40867e+06	70.05	0.4372	0.0062	69.8363	70.553	69.7608	70.05	0.000726902	***
Asn	C00152	I3sg2	C12 PARENT	4	1.95154e+06	2.32079e+06	2.13609e+06	84.5404	2.6468	0.0313	86.4596	81.5209	85.6406	84.5404	0.000726902	***
Asn	C00152	NT	C13-01	4	60378.1	88608.1	57054	1.88076	0.5177	0.2753	1.51644	2.47343	1.65242	1.88076	0.00326013	**
Asn	C00152	I3sg2	C13-01	4	0	0	0	0	0	NA	0	0	0	0	0.00326013	**
Asn	C00152	NT	C13-02	4	603494	454849	430202	13.4379	1.4937	0.1112	15.1572	12.6968	12.4597	13.4379	0.00531745	**
Asn	C00152	I3sg2	C13-02	4	194941	191852	199293	7.78856	0.9646	0.1239	8.6365	6.73907	7.99011	7.78856	0.00531745	**
Asn	C00152	NT	C13-03	4	417960	363634	430798	11.0416	1.2551	0.1137	10.4973	10.1506	12.477	11.0416	0.0332133	*
Asn	C00152	I3sg2	C13-03	4	110690	251785	158865	6.70583	1.9916	0.297	4.90391	8.84431	6.36925	6.70583	0.0332133	*
Asn	C00152	NT	C13-04	4	119160	147815	126029	3.58968	0.5691	0.1585	2.99278	4.12616	3.65011	3.58968	0.061719
Asn	C00152	I3sg2	C13-04	4	0	82435.6	0	0.965222	1.6718	1.7321	0	2.89567	0	0.965222	0.061719
Asp	C00049	NT	C12 PARENT	4	3.21549e+07	2.45424e+07	27877575	60.402	0.7794	0.0129	59.5763	60.5049	61.1249	60.402	0.00175723	**
Asp	C00049	I3sg2	C12 PARENT	4	2.71651e+07	33319660	3.07698e+07	66.0132	1.0518	0.0159	64.8543	66.2777	66.9075	66.0132	0.00175723	**
Asp	C00049	NT	C13-01	4	1.91366e+06	1.52826e+06	1.48173e+06	3.52072	0.2603	0.0739	3.54562	3.76765	3.24888	3.52072	0.402632
Asp	C00049	I3sg2	C13-01	4	1.54036e+06	1.91462e+06	1.63156e+06	3.67789	0.1304	0.0354	3.67747	3.80846	3.54774	3.67789	0.402632
Asp	C00049	NT	C13-02	4	9.60104e+06	6.99392e+06	7.77272e+06	17.3579	0.3863	0.0223	17.7887	17.2423	17.0426	17.3579	0.0093739	**
Asp	C00049	I3sg2	C13-02	4	6.81339e+06	7.87983e+06	7.0941e+06	15.7888	0.4319	0.0274	16.2664	15.6741	15.4258	15.7888	0.0093739	**
Asp	C00049	NT	C13-03	4	7.32686e+06	5.24864e+06	6.02751e+06	13.2436	0.3187	0.0241	13.5752	12.9396	13.216	13.2436	0.00145696	**
Asp	C00049	I3sg2	C13-03	4	4.74103e+06	5.31144e+06	4.85993e+06	10.8172	0.4344	0.0402	11.3188	10.5652	10.5677	10.8172	0.00145696	**
Asp	C00049	NT	C13-04	4	2.97615e+06	2.24941e+06	2.44802e+06	5.47576	0.095	0.0173	5.51419	5.54552	5.36757	5.47576	9.06e-05	***
Asp	C00049	I3sg2	C13-04	4	1.62642e+06	1.84727e+06	1.63322e+06	3.70293	0.1676	0.0453	3.88295	3.67449	3.55136	3.70293	9.06e-05	***
ATP	C00002	NT	C12 PARENT	10	1.11535e+07	3.87454e+06	7.49543e+06	11.5621	0.1926	0.0167	11.7839	11.4661	11.4364	11.5621	1.92e-06	***
ATP	C00002	I3sg2	C12 PARENT	10	6.25866e+06	1.4407e+07	1.23123e+07	30.3125	0.7489	0.0247	29.7069	31.1499	30.0807	30.3125	1.92e-06	***
ATP	C00002	NT	C13-01	10	0	0	0	0	0	NA	0	0	0	0	NA
ATP	C00002	I3sg2	C13-01	10	0	0	0	0	0	NA	0	0	0	0	NA
ATP	C00002	NT	C13-02	10	699646	256154	402608	0.703844	0.0781	0.111	0.739193	0.758044	0.614294	0.703844	0.109529
ATP	C00002	I3sg2	C13-02	10	249380	407553	330498	0.957444	0.1994	0.2082	1.18369	0.881189	0.807454	0.957444	0.109529
ATP	C00002	NT	C13-03	10	835495	319972	640172	0.935464	0.0481	0.0514	0.882721	0.946905	0.976767	0.935464	0.00100049	**
ATP	C00002	I3sg2	C13-03	10	295501	734767	590388	1.47789	0.098	0.0663	1.4026	1.58867	1.4424	1.47789	0.00100049	**
ATP	C00002	NT	C13-04	10	1.06113e+06	426068	534762	1.06597	0.2275	0.2135	1.12112	1.26088	0.815933	1.06597	0.207087
ATP	C00002	I3sg2	C13-04	10	387880	719941	420668	1.47515	0.4127	0.2798	1.84108	1.55662	1.02775	1.47515	0.207087
ATP	C00002	NT	C13-05	10	6.24648e+07	2.24738e+07	4.32312e+07	66.1549	0.3058	0.0046	65.9956	66.5074	65.9616	66.1549	0.0296957	*
ATP	C00002	I3sg2	C13-05	10	1.33316e+07	2.88549e+07	2.66041e+07	63.5549	1.3263	0.0209	63.2788	62.3884	64.9975	63.5549	0.0296957	*
ATP	C00002	NT	C13-06	10	1.28397e+07	4.44156e+06	9.47477e+06	13.722	0.6701	0.0488	13.5655	13.1441	14.4565	13.722	1.13e-05	***
ATP	C00002	I3sg2	C13-06	10	394247	810402	460660	1.58299	0.4007	0.2531	1.87131	1.75221	1.12546	1.58299	1.13e-05	***
ATP	C00002	NT	C13-07	10	4.68548e+06	1.65312e+06	2.98594e+06	4.79945	0.2129	0.0444	4.95032	4.89213	4.55591	4.79945	8.07e-06	***
ATP	C00002	I3sg2	C13-07	10	150758	310845	196852	0.622869	0.1248	0.2004	0.715578	0.672091	0.480937	0.622869	8.07e-06	***
ATP	C00002	NT	C13-08	10	910162	346193	775086	1.05624	0.1139	0.1078	0.961608	1.0245	1.18262	1.05624	9.87e-05	***
ATP	C00002	I3sg2	C13-08	10	0	5050.09	15431.7	0.0162069	0.0194	1.197	0	0.010919	0.0377018	0.0162069	9.87e-05	***
ATP	C00002	NT	C13-09	10	0	0	0	0	0	NA	0	0	0	0	NA
ATP	C00002	I3sg2	C13-09	10	0	0	0	0	0	NA	0	0	0	0	NA
Carbamoyl-Asp	C00438	NT	C12 PARENT	5	1.26494e+06	1.13066e+06	865837	75.4843	0.2678	0.0035	75.301	75.7916	75.3603	75.4843	0.0325938	*
Carbamoyl-Asp	C00438	I3sg2	C12 PARENT	5	963096	1.25356e+06	1.05187e+06	69.6654	3.1285	0.0449	66.2067	70.4917	72.2978	69.6654	0.0325938	*
Carbamoyl-Asp	C00438	NT	C13-01	5	0	0	0	0	0	NA	0	0	0	0	NA
Carbamoyl-Asp	C00438	I3sg2	C13-01	5	0	0	0	0	0	NA	0	0	0	0	NA
Carbamoyl-Asp	C00438	NT	C13-03	5	414906	361141	283093	24.5157	0.2678	0.0109	24.699	24.2084	24.6397	24.5157	0.0325938	*
Carbamoyl-Asp	C00438	I3sg2	C13-03	5	491584	524749	403042	30.3346	3.1285	0.1031	33.7933	29.5083	27.7022	30.3346	0.0325938	*
CDP	C00112	NT	C12 PARENT	9	342164	142841	410215	21.1074	3.0952	0.1466	17.5984	23.4497	22.274	21.1074	5.3e-06	***
CDP	C00112	I3sg2	C12 PARENT	9	1.0372e+06	1.97421e+06	1.92272e+06	81.6239	0.8824	0.0108	81.4436	80.8456	82.5826	81.6239	5.3e-06	***
CDP	C00112	NT	C13-04	9	21175.3	0	3391.99	0.424427	0.5829	1.3735	1.0891	0	0.184179	0.424427	0.275824
CDP	C00112	I3sg2	C13-04	9	0	0	0	0	0	NA	0	0	0	0	0.275824
CDP	C00112	NT	C13-05	9	972911	324689	916896	51.0428	1.9615	0.0384	50.0395	53.303	49.7859	51.0428	2.8e-05	***
CDP	C00112	I3sg2	C13-05	9	226953	429290	332477	16.5603	1.9783	0.1195	17.8209	17.5798	14.2802	16.5603	2.8e-05	***
CDP	C00112	NT	C13-06	9	142242	24284.8	105696	5.68059	1.6653	0.2932	7.31589	3.98675	5.73912	5.68059	0.00469677	**
CDP	C00112	I3sg2	C13-06	9	0	0	10053.8	0.14394	0.2493	1.7321	0	0	0.431821	0.14394	0.00469677	**
CDP	C00112	NT	C13-07	9	296415	92937.1	247893	14.6543	1.0341	0.0706	15.2455	15.2571	13.4602	14.6543	0.000111566	***
CDP	C00112	I3sg2	C13-07	9	9365.67	20596.7	62987.9	1.42809	1.1075	0.7755	0.735418	0.843451	2.70539	1.42809	0.000111566	***
CDP	C00112	NT	C13-08	9	169379	24386.4	157585	7.09055	2.6747	0.3772	8.71164	4.00342	8.55659	7.09055	0.0118783	*
CDP	C00112	I3sg2	C13-08	9	0	17855.1	0	0.243727	0.4221	1.7321	0	0.731182	0	0.243727	0.0118783	*
CDP-choline	C00307	NT	C12 PARENT	14	51199.4	34520.6	51263.7	45.1364	4.7334	0.1049	50.316	41.0355	44.0576	45.1364	8.6e-05	***
CDP-choline	C00307	I3sg2	C12 PARENT	14	252003	315878	257905	90.2257	0.9872	0.0109	89.1182	91.0131	90.5459	90.2257	8.6e-05	***
CDP-choline	C00307	NT	C13-05	14	47230.6	47362.3	57974.3	50.8471	5.0212	0.0988	46.4157	56.3008	49.8249	50.8471	0.000155248	***
CDP-choline	C00307	I3sg2	C13-05	14	30771	31190.8	26928.3	9.77427	0.9872	0.101	10.8818	8.98692	9.45405	9.77427	0.000155248	***
CDP-choline	C00307	NT	C13-06	14	1435.21	0	2101.8	1.07227	0.9495	0.8855	1.41045	0	1.80635	1.07227	0.122106
CDP-choline	C00307	I3sg2	C13-06	14	0	0	0	0	0	NA	0	0	0	0	0.122106
CDP-choline	C00307	NT	C13-07	14	1890.5	2240.84	5016.35	2.94427	1.2505	0.4247	1.85788	2.66374	4.3112	2.94427	0.0151218	*
CDP-choline	C00307	I3sg2	C13-07	14	0	0	0	0	0	NA	0	0	0	0	0.0151218	*
CDP-EtA	C00570	NT	C12 PARENT	11	314941	250843	303882	26.721	2.6981	0.101	29.7952	25.6217	24.7462	26.721	8.21e-06	***
CDP-EtA	C00570	I3sg2	C12 PARENT	11	1.14042e+06	1.20625e+06	1.25845e+06	86.1018	2.2675	0.0263	83.5117	87.7284	87.0655	86.1018	8.21e-06	***
CDP-EtA	C00570	NT	C13-05	11	498388	458126	612545	47.942	1.6892	0.0352	47.1504	46.7941	49.8817	47.942	2.07e-05	***
CDP-EtA	C00570	I3sg2	C13-05	11	209206	159116	177327	13.0535	1.9934	0.1527	15.3199	11.5722	12.2683	13.0535	2.07e-05	***
CDP-EtA	C00570	NT	C13-06	11	75252.3	58567.6	94056.5	6.9203	0.8561	0.1237	7.1193	5.98224	7.65935	6.9203	0.000150953	***
CDP-EtA	C00570	I3sg2	C13-06	11	0	0	0	0	0	NA	0	0	0	0	0.000150953	***
CDP-EtA	C00570	NT	C13-07	11	126283	142637	155509	13.06	1.3553	0.1038	11.9471	14.5693	12.6637	13.06	9.32e-05	***
CDP-EtA	C00570	I3sg2	C13-07	11	5501.69	9616.19	9630.35	0.589507	0.1625	0.2756	0.402882	0.699369	0.666271	0.589507	9.32e-05	***
CDP-EtA	C00570	NT	C13-08	11	42154	68851.5	62002.5	5.35658	1.5454	0.2885	3.98801	7.03266	5.04909	5.35658	0.00533861	**
CDP-EtA	C00570	I3sg2	C13-08	11	10454.2	0	0	0.255182	0.442	1.7321	0.765545	0	0	0.255182	0.00533861	**
Cit	C00158	NT	C12 PARENT	6	4.70665e+07	3.83574e+07	4.08885e+07	33.3198	1.553	0.0466	32.9101	35.0365	32.0127	33.3198	0.00237008	**
Cit	C00158	I3sg2	C12 PARENT	6	3.13443e+07	3.70674e+07	3.18423e+07	41.0375	1.1792	0.0287	41.1984	42.128	39.7862	41.0375	0.00237008	**
Cit	C00158	NT	C13-01	6	2.68e+06	2.34707e+06	2.33127e+06	1.94767	0.1716	0.0881	1.87392	2.14386	1.82521	1.94767	0.0342471	*
Cit	C00158	I3sg2	C13-01	6	2.28643e+06	2.28911e+06	1.86192e+06	2.64443	0.3414	0.1291	3.00524	2.60163	2.32643	2.64443	0.0342471	*
Cit	C00158	NT	C13-02	6	4.84867e+07	3.58693e+07	4.62888e+07	34.3025	1.7725	0.0517	33.9032	32.7638	36.2407	34.3025	0.156385
Cit	C00158	I3sg2	C13-02	6	2.3871e+07	2.76195e+07	2.68687e+07	32.1125	1.2638	0.0394	31.3756	31.3902	33.5718	32.1125	0.156385
Cit	C00158	NT	C13-03	6	9.56829e+06	7.30842e+06	8.26817e+06	6.61314	0.1213	0.0183	6.6904	6.67568	6.47336	6.61314	0.91247
Cit	C00158	I3sg2	C13-03	6	5.13535e+06	5.75771e+06	5.21004e+06	6.60114	0.1299	0.0197	6.74981	6.54378	6.50982	6.60114	0.91247
Cit	C00158	NT	C13-04	6	1.80145e+07	1.30197e+07	1.54889e+07	12.2051	0.3584	0.0294	12.5962	11.8925	12.1267	12.2051	0.00050235	***
Cit	C00158	I3sg2	C13-04	6	7.60497e+06	8.47548e+06	7.73802e+06	9.76563	0.2002	0.0205	9.99584	9.63259	9.66847	9.76563	0.00050235	***
Cit	C00158	NT	C13-05	6	1.29707e+07	9.69877e+06	1.08292e+07	8.80231	0.2996	0.034	9.06942	8.85907	8.47843	8.80231	0.000327548	***
Cit	C00158	I3sg2	C13-05	6	4.5933e+06	5.45139e+06	5.21201e+06	6.24843	0.2418	0.0387	6.03736	6.19563	6.51229	6.24843	0.000327548	***
Cit	C00158	NT	C13-06	6	4.22856e+06	2.87778e+06	3.63121e+06	2.80944	0.1666	0.0593	2.95672	2.62863	2.84297	2.80944	0.000310472	***
Cit	C00158	I3sg2	C13-06	6	1.24609e+06	1.32699e+06	1.30055e+06	1.59033	0.0715	0.0449	1.63783	1.50815	1.62501	1.59033	0.000310472	***
CMP	C00055	NT	C12 PARENT	9	20159.8	12895.2	21926.3	20.0287	8.1776	0.4083	20.7754	27.8073	11.5033	20.0287	0.000189545	***
CMP	C00055	I3sg2	C12 PARENT	9	231756	257537	338334	90.2771	4.2335	0.0469	93.3647	85.4512	92.0156	90.2771	0.000189545	***
CMP	C00055	NT	C13-05	9	76877	33478.1	168683	79.9713	8.1776	0.1023	79.2246	72.1927	88.4967	79.9713	0.000189545	***
CMP	C00055	I3sg2	C13-05	9	16470.7	43847.9	29358	9.72285	4.2335	0.4354	6.63533	14.5488	7.9844	9.72285	0.000189545	***
CoA	C00010	NT	C12 PARENT	21	72274.2	31411.9	51889.7	24.2901	5.1202	0.2108	21.4372	30.2012	21.2319	24.2901	0.0031026	**
CoA	C00010	I3sg2	C12 PARENT	21	42100.6	74496.7	83944.1	45.9397	2.8922	0.063	46.9564	42.6765	48.1862	45.9397	0.0031026	**
CoA	C00010	NT	C13-01	21	0	0	0	0	0	NA	0	0	0	0	NA
CoA	C00010	I3sg2	C13-01	21	0	0	0	0	0	NA	0	0	0	0	NA
CoA	C00010	NT	C13-02	21	1479.81	0	671.128	0.237845	0.2218	0.9324	0.438927	0	0.274608	0.237845	0.136768
CoA	C00010	I3sg2	C13-02	21	0	0	0	0	0	NA	0	0	0	0	0.136768
CoA	C00010	NT	C13-03	21	2018.33	912.635	2633.39	0.851211	0.2405	0.2825	0.598655	0.87746	1.07752	0.851211	0.806801
CoA	C00010	I3sg2	C13-03	21	476.614	2407.31	654.132	0.762046	0.54	0.7086	0.531587	1.37906	0.37549	0.762046	0.806801
CoA	C00010	NT	C13-04	21	5022.04	1502.8	3348.83	1.43491	0.0603	0.042	1.48958	1.44487	1.37026	1.43491	0.205775
CoA	C00010	I3sg2	C13-04	21	2458.73	3415.43	2419.84	2.02932	0.6796	0.3349	2.74232	1.95658	1.38905	2.02932	0.205775
CoA	C00010	NT	C13-05	21	209830	60616.7	152378	60.9557	2.3176	0.038	62.2375	58.2803	62.3493	60.9557	0.00654644	**
CoA	C00010	I3sg2	C13-05	21	43381.9	93219.6	87189.5	50.6123	2.5553	0.0505	48.3856	53.4021	50.0492	50.6123	0.00654644	**
CoA	C00010	NT	C13-06	21	41029.8	8455.92	27287.6	10.4884	2.1033	0.2005	12.1698	8.13001	11.1654	10.4884	0.00108458	**
CoA	C00010	I3sg2	C13-06	21	0	847.356	0	0.161806	0.2803	1.7321	0	0.485419	0	0.161806	0.00108458	**
CoA	C00010	NT	C13-07	21	4086.45	361.486	2881.43	0.912881	0.4899	0.5366	1.21208	0.347554	1.17901	0.912881	0.0320446	*
CoA	C00010	I3sg2	C13-07	21	0	0	0	0	0	NA	0	0	0	0	0.0320446	*
CoA	C00010	NT	C13-08	21	1403.06	747.4	3304.15	0.828909	0.4776	0.5761	0.41616	0.718593	1.35197	0.828909	0.558411
CoA	C00010	I3sg2	C13-08	21	1240.98	175.142	0	0.494815	0.7718	1.5597	1.38411	0.100333	0	0.494815	0.558411
CoA	C00010	NT	C13-09	21	0	0	0	0	0	NA	0	0	0	0	NA
CoA	C00010	I3sg2	C13-09	21	0	0	0	0	0	NA	0	0	0	0	NA
Creatine	C00300	NT	C12 PARENT	4	4.10586e+08	3.84101e+08	4.36355e+08	95.1021	0.0773	0.0008	95.0265	95.0988	95.1811	95.1021	6.55e-05	***
Creatine	C00300	I3sg2	C12 PARENT	4	1.88656e+08	4.55167e+08	2.17165e+08	98.5776	0.3392	0.0034	98.9544	98.2964	98.4819	98.5776	6.55e-05	***
Creatine	C00300	NT	C13-01	4	0	0	0	0	0	NA	0	0	0	0	NA
Creatine	C00300	I3sg2	C13-01	4	0	0	0	0	0	NA	0	0	0	0	NA
Creatine	C00300	NT	C13-02	4	2.14893e+07	1.97959e+07	2.20923e+07	4.89789	0.0773	0.0158	4.9735	4.90122	4.81893	4.89789	6.55e-05	***
Creatine	C00300	I3sg2	C13-02	4	1.99348e+06	7.88851e+06	3.34759e+06	1.42243	0.3392	0.2385	1.04562	1.70358	1.51809	1.42243	6.55e-05	***
Creatinine	C00791	NT	C12 PARENT	4	569207	937646	932681	95.8038	0.3667	0.0038	95.417	96.1464	95.848	95.8038	0.0540259
Creatinine	C00791	I3sg2	C12 PARENT	4	429436	847121	544107	98.0787	1.4119	0.0144	96.9076	99.6465	97.6821	98.0787	0.0540259
Creatinine	C00791	NT	C13-01	4	8005.01	12777.5	14699.3	1.38756	0.1077	0.0776	1.34189	1.31021	1.51059	1.38756	0.549457
Creatinine	C00791	I3sg2	C13-01	4	13703.7	3005.61	12911.2	1.92129	1.4119	0.7348	3.09241	0.353548	2.31791	1.92129	0.549457
Creatinine	C00791	NT	C13-02	4	19334.6	24804.3	25702.7	2.80863	0.3777	0.1345	3.24109	2.54343	2.64137	2.80863	0.000209548	***
Creatinine	C00791	I3sg2	C13-02	4	0	0	0	0	0	NA	0	0	0	0	0.000209548	***
CTP	C00063	NT	C12 PARENT	9	784237	310313	608316	21.2898	0.3438	0.0162	20.894	21.4602	21.5151	21.2898	2.72e-06	***
CTP	C00063	I3sg2	C12 PARENT	9	1.49188e+06	2.14339e+06	2.36916e+06	79.8859	2.6148	0.0327	82.5801	79.719	77.3585	79.8859	2.72e-06	***
CTP	C00063	NT	C13-01	9	0	0	0	0	0	NA	0	0	0	0	NA
CTP	C00063	I3sg2	C13-01	9	0	0	0	0	0	NA	0	0	0	0	NA
CTP	C00063	NT	C13-04	9	97599.4	6241.61	13041.5	1.1644	1.2436	1.068	2.60029	0.431648	0.461256	1.1644	0.180179
CTP	C00063	I3sg2	C13-04	9	0	0	0	0	0	NA	0	0	0	0	0.180179
CTP	C00063	NT	C13-05	9	1.70339e+06	721398	1.41801e+06	48.4749	2.6813	0.0553	45.3825	49.8894	50.1529	48.4749	4.96e-05	***
CTP	C00063	I3sg2	C13-05	9	257962	396663	524728	15.3885	1.5297	0.0994	14.279	14.7531	17.1335	15.3885	4.96e-05	***
CTP	C00063	NT	C13-06	9	373095	133180	258280	9.42847	0.4447	0.0472	9.94018	9.21029	9.13495	9.42847	6.78e-05	***
CTP	C00063	I3sg2	C13-06	9	0	13829.3	46054.4	0.67271	0.7643	1.1361	0	0.514353	1.50378	0.67271	6.78e-05	***
CTP	C00063	NT	C13-07	9	530223	174742	343611	12.788	1.1596	0.0907	14.1265	12.0846	12.153	12.788	0.000459572	***
CTP	C00063	I3sg2	C13-07	9	48479.8	124082	106294	3.58974	0.9712	0.2706	2.6835	4.61497	3.47074	3.58974	0.000459572	***
CTP	C00063	NT	C13-08	9	264860	100120	186120	6.85442	0.2444	0.0357	7.05652	6.92396	6.58278	6.85442	1.65e-06	***
CTP	C00063	I3sg2	C13-08	9	8264.59	10716.6	16337.8	0.463173	0.0676	0.146	0.457469	0.398582	0.533467	0.463173	1.65e-06	***
Cystathionine	C02291	NT	C12 PARENT	7	4.75659e+06	3.96732e+06	3.41527e+06	89.6244	0.4559	0.0051	89.5498	90.113	89.2104	89.6244	4.81e-05	***
Cystathionine	C02291	I3sg2	C12 PARENT	7	455483	479574	443495	99.5399	0.797	0.008	98.6196	100	100	99.5399	4.81e-05	***
Cystathionine	C02291	NT	C13-01	7	146990	135402	137681	3.14638	0.4191	0.1332	2.76729	3.07549	3.59636	3.14638	0.00666471	**
Cystathionine	C02291	I3sg2	C13-01	7	6375.48	0	0	0.460132	0.797	1.7321	1.3804	0	0	0.460132	0.00666471	**
Cystathionine	C02291	NT	C13-02	7	99762.5	78290	55511	1.70215	0.224	0.1316	1.87817	1.77827	1.45001	1.70215	0.000192483	***
Cystathionine	C02291	I3sg2	C13-02	7	0	0	0	0	0	NA	0	0	0	0	0.000192483	***
Cystathionine	C02291	NT	C13-03	7	269762	199488	191981	4.87485	0.2994	0.0614	5.07867	4.53114	5.01474	4.87485	9.4e-06	***
Cystathionine	C02291	I3sg2	C13-03	7	0	0	0	0	0	NA	0	0	0	0	9.4e-06	***
Cystathionine	C02291	NT	C13-04	7	38568.7	22105.8	27889.4	0.652241	0.13	0.1994	0.726113	0.502108	0.728501	0.652241	0.000965973	***
Cystathionine	C02291	I3sg2	C13-04	7	0	0	0	0	0	NA	0	0	0	0	0.000965973	***
Cytosine	C00380	NT	C12 PARENT	4	259085	299880	345329	70.009	1.2287	0.0176	68.9109	69.7801	71.3361	70.009	1.87e-06	***
Cytosine	C00380	I3sg2	C12 PARENT	4	30990	10554.2	9793.81	100	0	0	100	100	100	100	1.87e-06	***
Cytosine	C00380	NT	C13-02	4	73870.7	81722.8	81563.6	18.5044	1.4681	0.0793	19.648	19.0164	16.8489	18.5044	2.6e-05	***
Cytosine	C00380	I3sg2	C13-02	4	0	0	0	0	0	NA	0	0	0	0	2.6e-05	***
Cytosine	C00380	NT	C13-03	4	43015.2	48147.3	57195.1	11.4866	0.3083	0.0268	11.4411	11.2036	11.815	11.4866	3.45e-07	***
Cytosine	C00380	I3sg2	C13-03	4	0	0	0	0	0	NA	0	0	0	0	3.45e-07	***
F16BP	C00354	NT	C12 PARENT	6	32502.7	58308.3	83321.1	2.03476	0.5201	0.2556	1.57157	1.93527	2.59744	2.03476	0.895589
F16BP	C00354	I3sg2	C12 PARENT	6	19928.7	17726.7	40901.6	2.17588	1.6695	0.7673	0.992995	1.44911	4.08553	2.17588	0.895589
F16BP	C00354	NT	C13-05	6	56796.4	88064.7	40982.1	2.31556	0.9033	0.3901	2.74622	2.9229	1.27757	2.31556	0.0118707	*
F16BP	C00354	I3sg2	C13-05	6	1049.23	466.848	0	0.030148	0.027	0.8971	0.0522804	0.0381635	0	0.030148	0.0118707	*
F16BP	C00354	NT	C13-06	6	1.97887e+06	2.86655e+06	3.08351e+06	95.6497	0.4924	0.0051	95.6822	95.1418	96.125	95.6497	0.0962603
F16BP	C00354	I3sg2	C13-06	6	1.98595e+06	1.20509e+06	960231	97.794	1.6426	0.0168	98.9547	98.5127	95.9145	97.794	0.0962603
G6P-F6P	C00085	NT	C12 PARENT	6	345243	375248	296312	29.8664	5.8554	0.1961	29.8642	35.7228	24.0121	29.8664	0.0229371	*
G6P-F6P	C00085	I3sg2	C12 PARENT	6	175041	68975.7	160580	13.3937	5.3698	0.4009	18.1822	7.58808	14.4109	13.3937	0.0229371	*
G6P-F6P	C00085	NT	C13-05	6	21723.6	0	31392.3	1.47435	1.3194	0.8949	1.87913	0	2.54393	1.47435	0.132966
G6P-F6P	C00085	I3sg2	C13-05	6	1121.91	0	0	0.038846	0.0673	1.7321	0.116538	0	0	0.038846	0.132966
G6P-F6P	C00085	NT	C13-06	6	789077	675195	906306	68.6593	4.5966	0.0669	68.2567	64.2772	73.444	68.6593	0.0120275	*
G6P-F6P	C00085	I3sg2	C13-06	6	786539	840025	953720	86.5674	5.4219	0.0626	81.7012	92.4119	85.5891	86.5674	0.0120275	*
GDP	C00035	NT	C12 PARENT	10	196950	77595.6	236246	8.49439	0.2015	0.0237	8.2635	8.63472	8.58495	8.49439	0.00061337	***
GDP	C00035	I3sg2	C12 PARENT	10	223753	460109	441899	16.5744	1.4172	0.0855	15.322	18.1129	16.2883	16.5744	0.00061337	***
GDP	C00035	NT	C13-04	10	53041.7	27756.6	23131.1	2.05159	1.1341	0.5528	2.22549	3.08871	0.840561	2.05159	0.0379472	*
GDP	C00035	I3sg2	C13-04	10	0	3639.5	0	0.0477581	0.0827	1.7321	0	0.143274	0	0.0477581	0.0379472	*
GDP	C00035	NT	C13-05	10	1.53742e+06	614290	1.91644e+06	67.5017	2.6725	0.0396	64.5063	68.3573	69.6417	67.5017	0.00387443	**
GDP	C00035	I3sg2	C13-05	10	1.21169e+06	1.9739e+06	2.21764e+06	80.8069	2.7556	0.0341	82.9734	77.7054	81.7418	80.8069	0.00387443	**
GDP	C00035	NT	C13-06	10	414091	132192	406197	15.615	1.5237	0.0976	17.3742	14.7102	14.7608	15.615	0.000342191	***
GDP	C00035	I3sg2	C13-06	10	24892.6	102585	53443.1	2.57096	1.2777	0.497	1.70458	4.0384	1.9699	2.57096	0.000342191	***
GDP	C00035	NT	C13-07	10	180041	45741	153252	6.07103	1.3065	0.2152	7.55407	5.08999	5.56903	6.07103	0.00129379	**
GDP	C00035	I3sg2	C13-07	10	0	0	0	0	0	NA	0	0	0	0	0.00129379	**
GDP	C00035	NT	C13-08	10	1822.65	1070.84	16593.5	0.266209	0.2924	1.0985	0.0764738	0.119161	0.602992	0.266209	0.190001
GDP	C00035	I3sg2	C13-08	10	0	0	0	0	0	NA	0	0	0	0	0.190001
Glc	C00031	NT	C12 PARENT	6	0	105757	105917	0.688196	0.602	0.8747	0	0.947748	1.11684	0.688196	0.576723
Glc	C00031	I3sg2	C12 PARENT	6	329491	269551	0	1.08193	0.949	0.8772	1.7736	1.4722	0	1.08193	0.576723
Glc	C00031	NT	C13-05	6	134173	123311	208919	1.76271	0.5803	0.3292	1.98015	1.10506	2.20293	1.76271	0.530298
Glc	C00031	I3sg2	C13-05	6	256833	277902	379171	1.52553	0.1471	0.0964	1.38249	1.51781	1.67629	1.52553	0.530298
Glc	C00031	NT	C13-06	6	6.64173e+06	1.09297e+07	9.16882e+06	97.5491	0.7533	0.0077	98.0199	97.9472	96.6802	97.5491	0.818494
Glc	C00031	I3sg2	C13-06	6	1.79912e+07	1.7762e+07	2.22405e+07	97.3925	0.8107	0.0083	96.8439	97.01	98.3237	97.3925	0.818494
GlcNAc-6P	C00357	NT	C12 PARENT	8	146888	135669	128857	26.3888	2.2596	0.0856	25.0495	28.9977	25.1193	26.3888	0.801602
GlcNAc-6P	C00357	I3sg2	C12 PARENT	8	64682.3	130383	57805.6	27.8078	8.8709	0.319	31.0359	34.6127	17.7749	27.8078	0.801602
GlcNAc-6P	C00357	NT	C13-06	8	196234	136875	202190	34.0449	5.1044	0.1499	33.4647	29.2554	39.4147	34.0449	0.457032
GlcNAc-6P	C00357	I3sg2	C13-06	8	66931.9	129322	179987	40.597	12.8199	0.3158	32.1153	34.3309	55.3448	40.597	0.457032
GlcNAc-6P	C00357	NT	C13-08	8	243269	195319	181934	39.5663	3.5533	0.0898	41.4858	41.7469	35.466	39.5663	0.0877453
GlcNAc-6P	C00357	I3sg2	C13-08	8	76797.3	116987	87417.3	31.5952	5.0061	0.1584	36.8489	31.0564	26.8803	31.5952	0.0877453
Gln	C00064	NT	C12 PARENT	5	7.6497e+08	6.57923e+08	6.75409e+08	98.8712	0.0393	0.0004	98.882	98.8277	98.904	98.8712	0.000204726	***
Gln	C00064	I3sg2	C12 PARENT	5	6.04358e+08	6.21e+08	6.5312e+08	99.5569	0.0828	0.0008	99.4906	99.6497	99.5303	99.5569	0.000204726	***
Gln	C00064	NT	C13-01	5	342615	1.2419e+06	538679	0.103239	0.0742	0.7186	0.0442873	0.186548	0.0788818	0.103239	0.513916
Gln	C00064	I3sg2	C13-01	5	717411	0	483357	0.0639204	0.0597	0.9332	0.118102	0	0.0736597	0.0639204	0.513916
Gln	C00064	NT	C13-02	5	1.5075e+06	1.47885e+06	1.84676e+06	0.229145	0.0383	0.167	0.194863	0.22214	0.270432	0.229145	0.000487953	***
Gln	C00064	I3sg2	C13-02	5	0	0	0	0	0	NA	0	0	0	0	0.000487953	***
Gln	C00064	NT	C13-03	5	1.79016e+06	1.47616e+06	1.56921e+06	0.227642	0.0052	0.0227	0.231401	0.221736	0.229788	0.227642	0.0051125	**
Gln	C00064	I3sg2	C13-03	5	877160	628832	1.01989e+06	0.133576	0.0288	0.2158	0.1444	0.100907	0.155423	0.133576	0.0051125	**
Gln	C00064	NT	C13-04	5	2.99059e+06	2.14445e+06	2.12713e+06	0.34006	0.0406	0.1195	0.386571	0.322122	0.311487	0.34006	0.00261182	**
Gln	C00064	I3sg2	C13-04	5	881635	1.10013e+06	1.17765e+06	0.167045	0.019	0.1139	0.145136	0.176535	0.179464	0.167045	0.00261182	**
Gln	C00064	NT	C13-05	5	2.01826e+06	1.46294e+06	1.40296e+06	0.228694	0.0288	0.1259	0.260886	0.219751	0.205443	0.228694	0.0018627	**
Gln	C00064	I3sg2	C13-05	5	618164	453947	401573	0.0786011	0.0209	0.2657	0.101763	0.0728434	0.0611965	0.0786011	0.0018627	**
Glu	C00025	NT	C12 PARENT	5	2.86804e+08	242392072	229857793	58.1758	0.2071	0.0036	58.0374	58.0759	58.4139	58.1758	5.89e-06	***
Glu	C00025	I3sg2	C12 PARENT	5	229311806	2.64496e+08	2.52734e+08	66.0847	0.379	0.0057	65.6946	66.1081	66.4515	66.0847	5.89e-06	***
Glu	C00025	NT	C13-01	5	6.95778e+06	6.11827e+06	5.93362e+06	1.4606	0.0502	0.0344	1.40797	1.46591	1.50791	1.4606	0.000828692	***
Glu	C00025	I3sg2	C13-01	5	6.09668e+06	7.2053e+06	6.65983e+06	1.76619	0.0301	0.0171	1.74661	1.80089	1.75107	1.76619	0.000828692	***
Glu	C00025	NT	C13-02	5	1.01874e+08	8.61771e+07	8.13726e+07	20.6474	0.032	0.0016	20.6152	20.6476	20.6793	20.6474	1.68e-06	***
Glu	C00025	I3sg2	C13-02	5	6.37468e+07	7.23475e+07	69262671	18.1854	0.0927	0.0051	18.2626	18.0825	18.2112	18.1854	1.68e-06	***
Glu	C00025	NT	C13-03	5	3.05232e+07	2.50921e+07	2.31529e+07	6.02415	0.1468	0.0244	6.17666	6.01194	5.88385	6.02415	0.000380209	***
Glu	C00025	I3sg2	C13-03	5	1.70514e+07	1.98265e+07	1.80419e+07	4.86139	0.1078	0.0222	4.88498	4.95544	4.74376	4.86139	0.000380209	***
Glu	C00025	NT	C13-04	5	4.13818e+07	3.47119e+07	3.24855e+07	8.31545	0.0592	0.0071	8.37399	8.31679	8.25556	8.31545	4.32e-06	***
Glu	C00025	I3sg2	C13-04	5	2.08879e+07	2.30805e+07	2.22587e+07	5.86844	0.1086	0.0185	5.98409	5.76875	5.85248	5.86844	4.32e-06	***
Glu	C00025	NT	C13-05	5	2.66294e+07	2.28794e+07	2.06962e+07	5.37669	0.1116	0.0208	5.38872	5.4818	5.25955	5.37669	0.000118535	***
Glu	C00025	I3sg2	C13-05	5	1.19627e+07	1.31403e+07	1.13718e+07	3.23381	0.2229	0.0689	3.42716	3.28428	2.98998	3.23381	0.000118535	***
GlucA	C00191	NT	C12 PARENT	6	0	0	5650.64	0.909034	1.5745	1.7321	0	0	2.7271	0.909034	0.426502
GlucA	C00191	I3sg2	C12 PARENT	6	0	0	11554.3	8.23672	14.2664	1.7321	0	0	24.7102	8.23672	0.426502
GlucA	C00191	NT	C13-06	6	224697	168886	201553	99.091	1.5745	0.0159	100	100	97.2729	99.091	0.426502
GlucA	C00191	I3sg2	C13-06	6	65909.9	58496.7	35204.9	91.7633	14.2664	0.1555	100	100	75.2898	91.7633	0.426502
Gly	C00037	NT	C12 PARENT	2	1.22754e+07	1.29733e+07	1.20736e+07	87.0042	0.8322	0.0096	87.4534	87.5154	86.0439	87.0042	0.000191967	***
Gly	C00037	I3sg2	C12 PARENT	2	8.20791e+06	9.30168e+06	9.56638e+06	94.7859	0.5956	0.0063	94.5756	95.4581	94.3241	94.7859	0.000191967	***
Gly	C00037	NT	C13-01	2	20143.8	0	39962	0.142768	0.1424	0.9974	0.143511	0	0.284794	0.142768	0.16197
Gly	C00037	I3sg2	C13-01	2	505.062	0	0	0.00193986	0.0034	1.7321	0.00581957	0	0	0.00193986	0.16197
Gly	C00037	NT	C13-02	2	1.74096e+06	1.85072e+06	1.91834e+06	12.853	0.7098	0.0552	12.4031	12.4846	13.6713	12.853	0.000139179	***
Gly	C00037	I3sg2	C13-02	2	470262	442571	575650	5.21211	0.5945	0.1141	5.41859	4.54187	5.67589	5.21211	0.000139179	***
Glycerol-3P	C00093	NT	C12 PARENT	3	540333	432273	264943	36.6485	4.3213	0.1179	32.0526	37.2637	40.6293	36.6485	0.0953741
Glycerol-3P	C00093	I3sg2	C12 PARENT	3	563495	788182	651672	45.5381	5.611	0.1232	51.7486	44.0315	40.8342	45.5381	0.0953741
Glycerol-3P	C00093	NT	C13-03	3	1.14544e+06	727765	387155	63.3515	4.3213	0.0682	67.9474	62.7363	59.3707	63.3515	0.0953741
Glycerol-3P	C00093	I3sg2	C13-03	3	525414	1.00186e+06	944227	54.4619	5.611	0.103	48.2514	55.9685	59.1658	54.4619	0.0953741
GMP	C00144	NT	C12 PARENT	10	57849.1	6697.1	94493	6.726	3.2123	0.4776	8.22026	3.0388	8.91894	6.726	0.0129154	*
GMP	C00144	I3sg2	C12 PARENT	10	83100.3	196405	200045	17.5784	3.0049	0.1709	14.4665	20.4633	17.8055	17.5784	0.0129154	*
GMP	C00144	NT	C13-04	10	0	0	0	0	0	NA	0	0	0	0	NA
GMP	C00144	I3sg2	C13-04	10	0	0	0	0	0	NA	0	0	0	0	NA
GMP	C00144	NT	C13-05	10	495327	198702	693487	75.3341	13.0746	0.1736	70.3851	90.1607	65.4564	75.3341	0.411931
GMP	C00144	I3sg2	C13-05	10	491333	763385	923458	82.4216	3.0049	0.0365	85.5335	79.5367	82.1945	82.4216	0.411931
GMP	C00144	NT	C13-06	10	148150	11875.3	199723	15.0972	8.4797	0.5617	21.0519	5.38839	18.8513	15.0972	0.0367985	*
GMP	C00144	I3sg2	C13-06	10	0	0	0	0	0	NA	0	0	0	0	0.0367985	*
GMP	C00144	NT	C13-07	10	2412.29	3112.19	71761.1	2.84276	3.4457	1.2121	0.342782	1.41215	6.77334	2.84276	0.226221
GMP	C00144	I3sg2	C13-07	10	0	0	0	0	0	NA	0	0	0	0	0.226221
GSH	C00051	NT	C12 PARENT	10	6.65781e+07	6.42287e+07	6.28534e+07	64.8735	0.5822	0.009	64.2013	65.2151	65.2041	64.8735	0.000457085	***
GSH	C00051	I3sg2	C12 PARENT	10	4.48746e+07	4.30617e+07	4.48088e+07	68.5151	0.1367	0.002	68.3669	68.6363	68.5421	68.5151	0.000457085	***
GSH	C00051	NT	C13-01	10	0	0	0	0	0	NA	0	0	0	0	0.135972
GSH	C00051	I3sg2	C13-01	10	20391.1	30853.5	0	0.0267479	0.0249	0.9299	0.0310661	0.0491775	0	0.0267479	0.135972
GSH	C00051	NT	C13-02	10	2.2235e+07	2.08704e+07	2.0363e+07	21.2522	0.167	0.0079	21.4412	21.1909	21.1246	21.2522	0.000902622	***
GSH	C00051	I3sg2	C13-02	10	1.29115e+07	1.19706e+07	1.27869e+07	19.4368	0.3139	0.0162	19.6708	19.0801	19.5595	19.4368	0.000902622	***
GSH	C00051	NT	C13-03	10	3.71111e+06	3.33859e+06	3.43378e+06	3.51023	0.1046	0.0298	3.57863	3.38986	3.5622	3.51023	0.0172609	*
GSH	C00051	I3sg2	C13-03	10	2.48757e+06	2.59394e+06	2.59904e+06	3.96666	0.1725	0.0435	3.78984	4.13449	3.97564	3.96666	0.0172609	*
GSH	C00051	NT	C13-04	10	7.1943e+06	6.33221e+06	6.17776e+06	6.59191	0.2994	0.0454	6.93747	6.42946	6.4088	6.59191	0.00271345	**
GSH	C00051	I3sg2	C13-04	10	3.54532e+06	3.34124e+06	3.58975e+06	5.40602	0.0828	0.0153	5.40134	5.32563	5.49109	5.40602	0.00271345	**
GSH	C00051	NT	C13-05	10	3.51188e+06	3.26133e+06	3.12713e+06	3.314	0.0712	0.0215	3.3865	3.31142	3.24409	3.314	0.00431123	**
GSH	C00051	I3sg2	C13-05	10	1.73148e+06	1.70907e+06	1.51767e+06	2.56118	0.212	0.0828	2.63793	2.7241	2.32151	2.56118	0.00431123	**
GSH	C00051	NT	C13-06	10	263641	302587	258821	0.276655	0.0274	0.0991	0.254229	0.307235	0.268501	0.276655	0.00246781	**
GSH	C00051	I3sg2	C13-06	10	48619.3	12087.9	71984.9	0.0678171	0.0457	0.6745	0.0740721	0.019267	0.110112	0.0678171	0.00246781	**
GSH	C00051	NT	C13-07	10	208180	153623	181029	0.18151	0.023	0.1269	0.200748	0.155983	0.187799	0.18151	0.000613924	***
GSH	C00051	I3sg2	C13-07	10	18380.7	19428.3	0	0.0196567	0.0171	0.8693	0.0280032	0.0309669	0	0.0196567	0.000613924	***
GSSG	C00127	NT	C12 PARENT	20	4.18256e+06	5.16598e+06	3.13454e+06	45.3962	1.2856	0.0283	44.3316	46.8245	45.0326	45.3962	0.00944691	**
GSSG	C00127	I3sg2	C12 PARENT	20	3.49454e+06	3.718e+06	4.29746e+06	49.102	0.4775	0.0097	48.5533	49.4233	49.3295	49.102	0.00944691	**
GSSG	C00127	NT	C13-01	20	111903	120095	31669.6	0.909866	0.3969	0.4363	1.18607	1.08854	0.454983	0.909866	0.0141026	*
GSSG	C00127	I3sg2	C13-01	20	125807	160768	182607	1.99372	0.2138	0.1072	1.74797	2.13709	2.0961	1.99372	0.0141026	*
GSSG	C00127	NT	C13-02	20	2.3068e+06	2.78075e+06	1.87889e+06	25.5494	1.3061	0.0511	24.4501	25.2048	26.9932	25.5494	0.0387247	*
GSSG	C00127	I3sg2	C13-02	20	1.68177e+06	1.74557e+06	2.0213e+06	23.2575	0.0945	0.0041	23.3665	23.2038	23.2021	23.2575	0.0387247	*
GSSG	C00127	NT	C13-03	20	646507	445287	407639	5.58163	1.4281	0.2559	6.85243	4.03608	5.85638	5.58163	0.170096
GSSG	C00127	I3sg2	C13-03	20	502573	503637	634938	6.98863	0.2968	0.0425	6.98277	6.69483	7.2883	6.98863	0.170096
GSSG	C00127	NT	C13-04	20	1.06695e+06	1.30967e+06	749984	11.3181	0.5482	0.0484	11.3088	11.8709	10.7747	11.3181	0.0269109	*
GSSG	C00127	I3sg2	C13-04	20	751513	731949	845603	9.95927	0.4178	0.042	10.4416	9.72978	9.70648	9.95927	0.0269109	*
GSSG	C00127	NT	C13-05	20	585283	725408	405334	6.20063	0.3759	0.0606	6.20351	6.57511	5.82327	6.20063	0.0131804	*
GSSG	C00127	I3sg2	C13-05	20	372704	398217	462842	5.26157	0.0727	0.0138	5.17837	5.29349	5.31286	5.26157	0.0131804	*
GSSG	C00127	NT	C13-06	20	228234	192046	196906	2.32956	0.5496	0.2359	2.41909	1.74071	2.82887	2.32956	0.263056
GSSG	C00127	I3sg2	C13-06	20	145396	152341	137145	1.87315	0.2589	0.1382	2.02013	2.02507	1.57426	1.87315	0.263056
GSSG	C00127	NT	C13-07	20	209776	177333	118328	1.84359	0.3322	0.1802	2.22344	1.60735	1.69997	1.84359	0.0349095	*
GSSG	C00127	I3sg2	C13-07	20	78041	93606.9	113079	1.20888	0.1112	0.092	1.08431	1.24431	1.29801	1.20888	0.0349095	*
GSSG	C00127	NT	C13-08	20	60586.2	85051.4	37311.9	0.649704	0.1176	0.181	0.642163	0.770907	0.536044	0.649704	0.0689915
GSSG	C00127	I3sg2	C13-08	20	38515.6	0	0	0.178379	0.309	1.7321	0.535138	0	0	0.178379	0.0689915
GSSG	C00127	NT	C13-09	20	36114.4	31014.2	0	0.221298	0.1983	0.896	0.382782	0.281113	0	0.221298	0.73751
GSSG	C00127	I3sg2	C13-09	20	6476.18	18683.6	16762	0.176916	0.0803	0.454	0.0899804	0.248361	0.192408	0.176916	0.73751
GTP	C00044	NT	C12 PARENT	10	4.1619e+06	781236	2.48032e+06	8.35077	0.5071	0.0607	8.6677	7.76595	8.61865	8.35077	3.15e-05	***
GTP	C00044	I3sg2	C12 PARENT	10	1.69821e+06	4.16609e+06	3.84761e+06	18.3328	0.6583	0.0359	19.0005	17.6842	18.3138	18.3328	3.15e-05	***
GTP	C00044	NT	C13-01	10	0	0	0	0	0	NA	0	0	0	0	NA
GTP	C00044	I3sg2	C13-01	10	0	0	0	0	0	NA	0	0	0	0	NA
GTP	C00044	NT	C13-02	10	178195	17844.3	173595	0.383902	0.2132	0.5554	0.371115	0.177383	0.603209	0.383902	0.342715
GTP	C00044	I3sg2	C13-02	10	29067.3	131530	255037	0.699154	0.4608	0.6591	0.32522	0.558316	1.21393	0.699154	0.342715
GTP	C00044	NT	C13-03	10	434677	7666.18	246233	0.612364	0.465	0.7593	0.905273	0.0762063	0.855613	0.612364	0.398424
GTP	C00044	I3sg2	C13-03	10	62925.4	239129	193752	0.880438	0.1597	0.1813	0.704042	1.01505	0.922219	0.880438	0.398424
GTP	C00044	NT	C13-04	10	476133	80799.9	219126	0.852077	0.1226	0.1439	0.991611	0.803199	0.761421	0.852077	0.012485	*
GTP	C00044	I3sg2	C13-04	10	278415	466166	741036	2.87367	0.8019	0.2791	3.11505	1.97878	3.52718	2.87367	0.012485	*
GTP	C00044	NT	C13-05	10	3.18367e+07	6.96758e+06	1.92939e+07	67.5362	1.5394	0.0228	66.3041	69.2619	67.0427	67.5362	0.0089371	**
GTP	C00044	I3sg2	C13-05	10	6.67785e+06	1.78584e+07	1.51549e+07	74.2183	1.8853	0.0254	74.7152	75.8054	72.1343	74.2183	0.0089371	**
GTP	C00044	NT	C13-06	10	8.09408e+06	1.55182e+06	4.4299e+06	15.892	0.8359	0.0526	16.857	15.426	15.3931	15.892	5.21e-05	***
GTP	C00044	I3sg2	C13-06	10	153948	445920	730436	2.36401	0.9674	0.4092	1.72245	1.89284	3.47673	2.36401	5.21e-05	***
GTP	C00044	NT	C13-07	10	2.22678e+06	616919	1.62564e+06	5.47297	0.7628	0.1394	4.63757	6.13254	5.6488	5.47297	0.000593264	***
GTP	C00044	I3sg2	C13-07	10	37317.4	251007	86506.4	0.631584	0.3758	0.595	0.417526	1.06547	0.411754	0.631584	0.000593264	***
GTP	C00044	NT	C13-08	10	607701	35898.7	309825	0.899686	0.4795	0.533	1.26562	0.356855	1.07659	0.899686	0.0313828	*
GTP	C00044	I3sg2	C13-08	10	0	0	0	0	0	NA	0	0	0	0	0.0313828	*
IMP	C00130	NT	C12 PARENT	10	0	7884.94	11699.6	3.36616	2.9486	0.8759	0	5.49175	4.60671	3.36616	0.00810368	**
IMP	C00130	I3sg2	C12 PARENT	10	140710	83087.4	151480	25.9888	7.4513	0.2867	30.2266	17.3851	30.3546	25.9888	0.00810368	**
IMP	C00130	NT	C13-04	10	0	0	0	0	0	NA	0	0	0	0	NA
IMP	C00130	I3sg2	C13-04	10	0	0	0	0	0	NA	0	0	0	0	NA
IMP	C00130	NT	C13-05	10	148236	135693	242269	96.6338	2.9486	0.0305	100	94.5082	95.3933	96.6338	0.00810368	**
IMP	C00130	I3sg2	C13-05	10	324807	394836	347556	74.0112	7.4513	0.1007	69.7734	82.6149	69.6454	74.0112	0.00810368	**
Lac	C00186	NT	C12 PARENT	3	1.60913e+06	1.66338e+06	1.7191e+06	10.0582	0.5498	0.0547	10.5925	10.088	9.4941	10.0582	0.00711206	**
Lac	C00186	I3sg2	C12 PARENT	3	1.69041e+06	2.01704e+06	1.56277e+06	26.4196	5.5583	0.2104	27.1367	31.5844	20.5375	26.4196	0.00711206	**
Lac	C00186	NT	C13-01	3	0	78026.4	68947.5	0.284662	0.2508	0.8811	0	0.473209	0.380777	0.284662	0.120755
Lac	C00186	I3sg2	C13-01	3	0	0	0	0	0	NA	0	0	0	0	0.120755
Lac	C00186	NT	C13-02	3	285462	150293	289021	1.46226	0.4975	0.3402	1.87912	0.911487	1.59618	1.46226	0.00773497	**
Lac	C00186	I3sg2	C13-02	3	5765.57	0	0	0.0308522	0.0534	1.7321	0.0925565	0	0	0.0308522	0.00773497	**
Lac	C00186	NT	C13-03	3	1.32967e+07	1.45971e+07	1.603e+07	88.1949	0.5772	0.0065	87.5284	88.5273	88.5289	88.1949	0.0105431	*
Lac	C00186	I3sg2	C13-03	3	4.53307e+06	4.36914e+06	6.04661e+06	73.5496	5.5645	0.0757	72.7707	68.4156	79.4625	73.5496	0.0105431	*
Mal	C00149	NT	C12 PARENT	4	4.40671e+07	3.73199e+07	3.40134e+07	61.8749	0.9184	0.0148	60.8254	62.2675	62.5316	61.8749	0.000350422	***
Mal	C00149	I3sg2	C12 PARENT	4	3.23792e+07	3.53607e+07	3.08543e+07	68.1172	0.2707	0.004	68.3872	68.1186	67.8459	68.1172	0.000350422	***
Mal	C00149	NT	C13-01	4	2.28077e+06	1.64534e+06	1.4511e+06	2.8537	0.2579	0.0904	3.14812	2.74521	2.66776	2.8537	0.386096
Mal	C00149	I3sg2	C13-01	4	1.21238e+06	1.40529e+06	1.27811e+06	2.69273	0.1255	0.0466	2.56063	2.70714	2.81044	2.69273	0.386096
Mal	C00149	NT	C13-02	4	1.2297e+07	1.0103e+07	8.91527e+06	16.7401	0.3086	0.0184	16.9735	16.8566	16.3902	16.7401	0.001249	**
Mal	C00149	I3sg2	C13-02	4	7.16305e+06	7.92993e+06	6.80832e+06	15.1253	0.1527	0.0101	15.1289	15.2762	14.9709	15.1253	0.001249	**
Mal	C00149	NT	C13-03	4	9.56531e+06	7.6355e+06	7.02913e+06	12.9551	0.2333	0.018	13.2029	12.7397	12.9226	12.9551	0.000320401	***
Mal	C00149	I3sg2	C13-03	4	4.69582e+06	5.17767e+06	4.79816e+06	10.1476	0.3502	0.0345	9.91791	9.97422	10.5507	10.1476	0.000320401	***
Mal	C00149	NT	C13-04	4	4.2383e+06	3.23108e+06	2.98502e+06	5.57629	0.242	0.0434	5.85008	5.391	5.48778	5.57629	0.000374345	***
Mal	C00149	I3sg2	C13-04	4	1.89641e+06	2.03689e+06	1.73819e+06	3.9171	0.0918	0.0234	4.00536	3.92384	3.82211	3.9171	0.000374345	***
Met	C00073	NT	C12 PARENT	5	1.19492e+07	2.0764e+07	2.25888e+07	97.8016	0.5893	0.006	98.3734	97.8352	97.1962	97.8016	0.0146365	*
Met	C00073	I3sg2	C12 PARENT	5	1.19349e+07	2.39138e+07	1.97599e+07	99.3921	0.3165	0.0032	99.0277	99.5489	99.5996	99.3921	0.0146365	*
Met	C00073	NT	C13-01	5	0	0	0	0	0	NA	0	0	0	0	NA
Met	C00073	I3sg2	C13-01	5	0	0	0	0	0	NA	0	0	0	0	NA
Met	C00073	NT	C13-04	5	197577	459439	651611	2.19838	0.5893	0.2681	1.62657	2.16477	2.80379	2.19838	0.0146365	*
Met	C00073	I3sg2	C13-04	5	117176	108370	79436.4	0.607925	0.3165	0.5207	0.972251	0.451128	0.400398	0.607925	0.0146365	*
MTA	C00170	NT	C12 PARENT	11	66458.9	690770	500522	10.4351	0.2103	0.0202	10.3137	10.3136	10.6779	10.4351	3.21e-05	***
MTA	C00170	I3sg2	C12 PARENT	11	494755	245386	147473	28.1193	1.4642	0.0521	26.4611	28.6629	29.234	28.1193	3.21e-05	***
MTA	C00170	NT	C13-01	11	0	0	0	0	0	NA	0	0	0	0	NA
MTA	C00170	I3sg2	C13-01	11	0	0	0	0	0	NA	0	0	0	0	NA
MTA	C00170	NT	C13-02	11	1346.84	38517.8	41918.2	0.559459	0.3429	0.6129	0.209016	0.575095	0.894266	0.559459	0.806894
MTA	C00170	I3sg2	C13-02	11	24384.9	0	0	0.434727	0.753	1.7321	1.30418	0	0	0.434727	0.806894
MTA	C00170	NT	C13-03	11	0	56044.7	43625.5	0.589157	0.5124	0.8697	0	0.836783	0.930688	0.589157	0.602964
MTA	C00170	I3sg2	C13-03	11	15569.7	6808.22	3273.06	0.758932	0.0972	0.128	0.832716	0.795251	0.648829	0.758932	0.602964
MTA	C00170	NT	C13-04	11	0	89206.2	65825.8	0.912068	0.7907	0.8669	0	1.3319	1.4043	0.912068	0.260913
MTA	C00170	I3sg2	C13-04	11	9330.97	3026.36	0	0.284184	0.2566	0.9031	0.499051	0.353501	0	0.284184	0.260913
MTA	C00170	NT	C13-05	11	464213	4.61573e+06	3.23406e+06	69.9836	1.7822	0.0255	72.0411	68.9157	68.9941	69.9836	0.878139
MTA	C00170	I3sg2	C13-05	11	1.31162e+06	600889	353711	70.1518	0.0356	0.0005	70.1498	70.1883	70.1172	70.1518	0.878139
MTA	C00170	NT	C13-06	11	89868.2	857389	556184	12.8711	1.0424	0.081	13.9466	12.8014	11.8654	12.8711	4.2e-05	***
MTA	C00170	I3sg2	C13-06	11	14081	0	0	0.251033	0.4348	1.7321	0.753098	0	0	0.251033	4.2e-05	***
MTA	C00170	NT	C13-07	11	22485.6	291281	205674	4.07543	0.5078	0.1246	3.48953	4.34901	4.38776	4.07543	0.000155262	***
MTA	C00170	I3sg2	C13-07	11	0	0	0	0	0	NA	0	0	0	0	0.000155262	***
MTA	C00170	NT	C13-08	11	0	58705.7	39633.8	0.574015	0.4974	0.8664	0	0.876513	0.845531	0.574015	0.116245
MTA	C00170	I3sg2	C13-08	11	0	0	0	0	0	NA	0	0	0	0	0.116245
NAD+	C00003	NT	C12 PARENT	21	303731	274334	245316	3.51732	0.0802	0.0228	3.47981	3.46276	3.60938	3.51732	0.000489736	***
NAD+	C00003	I3sg2	C12 PARENT	21	224897	38199.4	34527	6.94398	0.5672	0.0817	6.7687	6.48514	7.5781	6.94398	0.000489736	***
NAD+	C00003	NT	C13-04	21	34484.9	34335.2	30490.4	0.425698	0.0276	0.0648	0.395089	0.433394	0.448611	0.425698	0.802239
NAD+	C00003	I3sg2	C13-04	21	57944.4	0	0	0.581317	1.0069	1.7321	1.74395	0	0	0.581317	0.802239
NAD+	C00003	NT	C13-05	21	1.70326e+06	1.55518e+06	1.28718e+06	19.3609	0.3704	0.0191	19.514	19.6302	18.9385	19.3609	0.000726897	***
NAD+	C00003	I3sg2	C13-05	21	1.21693e+06	192155	175904	35.952	3.0492	0.0848	36.6258	32.6223	38.6079	35.952	0.000726897	***
NAD+	C00003	NT	C13-06	21	0	18961.4	2078.9	0.0899755	0.1303	1.4477	0	0.239339	0.0305873	0.0899755	0.695218
NAD+	C00003	I3sg2	C13-06	21	5139.81	0	0	0.0515642	0.0893	1.7321	0.154693	0	0	0.0515642	0.695218
NAD+	C00003	NT	C13-07	21	138719	104894	107107	1.4964	0.1494	0.0999	1.58929	1.32402	1.57589	1.4964	0.047442	*
NAD+	C00003	I3sg2	C13-07	21	39754.7	1088.79	1473.77	0.56827	0.5485	0.9651	1.1965	0.184845	0.323469	0.56827	0.047442	*
NAD+	C00003	NT	C13-08	21	151389	132588	112197	1.68627	0.0433	0.0257	1.73445	1.67359	1.65077	1.68627	0.463493
NAD+	C00003	I3sg2	C13-08	21	81325.3	0	3963.22	1.10583	1.2408	1.122	2.44764	0	0.869861	1.10583	0.463493
NAD+	C00003	NT	C13-09	21	234473	171745	184405	2.52245	0.3074	0.1219	2.68633	2.16784	2.71319	2.52245	0.945854
NAD+	C00003	I3sg2	C13-09	21	90873	25868.5	782.415	2.43281	2.1262	0.874	2.735	4.39171	0.171727	2.43281	0.945854
NAD+	C00003	NT	C13-10	21	4.97761e+06	4.62565e+06	3.96915e+06	57.9379	0.7881	0.0136	57.0279	58.3871	58.3988	57.9379	0.0562246
NAD+	C00003	I3sg2	C13-10	21	1.55724e+06	329049	224855	50.6944	4.6453	0.0916	46.8681	55.863	49.352	50.6944	0.0562246
NAD+	C00003	NT	C13-11	21	839988	719582	599259	9.17452	0.411	0.0448	9.62364	9.0829	8.817	9.17452	0.000787314	***
NAD+	C00003	I3sg2	C13-11	21	35551	2668.31	14110.3	1.53998	1.3832	0.8982	1.06998	0.453001	3.09698	1.53998	0.000787314	***
NAD+	C00003	NT	C13-12	21	305890	233206	223368	3.24488	0.2828	0.0871	3.50454	2.94364	3.28645	3.24488	0.000117153	***
NAD+	C00003	I3sg2	C13-12	21	12945.3	0	0	0.129871	0.2249	1.7321	0.389614	0	0	0.129871	0.000117153	***
NAD+	C00003	NT	C13-13	21	38830.5	51912.1	36075	0.543638	0.1058	0.1946	0.444877	0.655258	0.530779	0.543638	0.000880191	***
NAD+	C00003	I3sg2	C13-13	21	0	0	0	0	0	NA	0	0	0	0	0.000880191	***
NAD+	C00003	NT	C13-14	21	0	0	0	0	0	NA	0	0	0	0	NA
NAD+	C00003	I3sg2	C13-14	21	0	0	0	0	0	NA	0	0	0	0	NA
NADH	C00004	NT	C12 PARENT	21	12378	3927.04	5172.94	1.93628	0.2146	0.1108	2.17868	1.85947	1.77071	1.93628	0.813869
NADH	C00004	I3sg2	C12 PARENT	21	28498.3	0	0	2.58765	4.4819	1.7321	7.76294	0	0	2.58765	0.813869
NADH	C00004	NT	C13-04	21	736.355	0	3150.27	0.402651	0.5887	1.4622	0.129608	0	1.07835	0.402651	0.974216
NADH	C00004	I3sg2	C13-04	21	0	1448.97	0	0.384991	0.6668	1.7321	0	1.15497	0	0.384991	0.974216
NADH	C00004	NT	C13-05	21	93846	43792.7	65604.7	19.9036	3.0556	0.1535	16.518	20.736	22.4567	19.9036	0.000926921	***
NADH	C00004	I3sg2	C13-05	21	138085	53815	52846.9	40.4607	2.6646	0.0659	37.6145	42.896	40.8714	40.4607	0.000926921	***
NADH	C00004	NT	C13-06	21	0	0	0	0	0	NA	0	0	0	0	NA
NADH	C00004	I3sg2	C13-06	21	0	0	0	0	0	NA	0	0	0	0	NA
NADH	C00004	NT	C13-07	21	3334.41	0	415.918	0.243089	0.3061	1.2594	0.586897	0	0.14237	0.243089	0.578407
NADH	C00004	I3sg2	C13-07	21	7157.66	0	0	0.649917	1.1257	1.7321	1.94975	0	0	0.649917	0.578407
NADH	C00004	NT	C13-08	21	10329	5480.49	1954.31	1.69401	0.969	0.572	1.81803	2.59503	0.668965	1.69401	0.503421
NADH	C00004	I3sg2	C13-08	21	10018.5	0	0	0.909683	1.5756	1.7321	2.72905	0	0	0.909683	0.503421
NADH	C00004	NT	C13-09	21	0	977.146	0	0.154227	0.2671	1.7321	0	0.462681	0	0.154227	0.493122
NADH	C00004	I3sg2	C13-09	21	5609.61	0	132.541	0.543522	0.8542	1.5716	1.52806	0	0.102506	0.543522	0.493122
NADH	C00004	NT	C13-10	21	408720	131697	182436	65.5824	5.5058	0.084	71.9397	62.359	62.4484	65.5824	0.0386274	*
NADH	C00004	I3sg2	C13-10	21	177093	70190.6	71940.9	53.2759	4.3639	0.0819	48.2402	55.949	55.6386	53.2759	0.0386274	*
NADH	C00004	NT	C13-11	21	26672	23260.1	25590	8.15595	3.2025	0.3927	4.6946	11.0137	8.75953	8.15595	0.0119005	*
NADH	C00004	I3sg2	C13-11	21	644.209	0	0	0.0584943	0.1013	1.7321	0.175483	0	0	0.0584943	0.0119005	*
NADH	C00004	NT	C13-12	21	12126.7	2057.19	7814.72	1.92784	0.8691	0.4508	2.13444	0.974085	2.675	1.92784	0.553234
NADH	C00004	I3sg2	C13-12	21	0	0	4379.94	1.12914	1.9557	1.7321	0	0	3.38741	1.12914	0.553234
NADH	C00004	NT	C13-13	21	0	0	0	0	0	NA	0	0	0	0	NA
NADH	C00004	I3sg2	C13-13	21	0	0	0	0	0	NA	0	0	0	0	NA
NADP+	C00006	NT	C12 PARENT	21	45102.3	14966.8	30033.3	3.89648	0.4632	0.1189	4.06124	3.37339	4.2548	3.89648	0.00394673	**
NADP+	C00006	I3sg2	C12 PARENT	21	24456.5	6383.56	3783.75	7.90516	1.0661	0.1349	7.87016	8.98834	6.85699	7.90516	0.00394673	**
NADP+	C00006	NT	C13-04	21	5430.19	2021.9	3738.49	0.491437	0.037	0.0753	0.488962	0.455719	0.52963	0.491437	0.170076
NADP+	C00006	I3sg2	C13-04	21	1108.28	1855.61	1003.45	1.59597	1.1444	0.7171	0.356648	2.61278	1.81847	1.59597	0.170076
NADP+	C00006	NT	C13-05	21	212050	85682.6	136193	19.2336	0.1211	0.0063	19.0941	19.3121	19.2944	19.2336	9.74e-07	***
NADP+	C00006	I3sg2	C13-05	21	115396	25871.6	19846.3	36.5097	0.5887	0.0161	37.1348	36.4284	35.9659	36.5097	9.74e-07	***
NADP+	C00006	NT	C13-06	21	9707.07	798.875	2981.23	0.492161	0.3522	0.7157	0.874075	0.18006	0.422349	0.492161	0.17559
NADP+	C00006	I3sg2	C13-06	21	1036.62	0	0	0.111196	0.1926	1.7321	0.333588	0	0	0.111196	0.17559
NADP+	C00006	NT	C13-07	21	11671	5684.76	11789.3	1.33413	0.313	0.2346	1.05092	1.2813	1.67018	1.33413	0.0819715
NADP+	C00006	I3sg2	C13-07	21	2259.78	667.095	0	0.555502	0.4926	0.8868	0.727205	0.9393	0	0.555502	0.0819715
NADP+	C00006	NT	C13-08	21	18653.5	7813.76	12766.5	1.74981	0.0652	0.0373	1.67966	1.76115	1.80861	1.74981	0.886811
NADP+	C00006	I3sg2	C13-08	21	8241.31	239.453	1439.33	1.86587	1.3241	0.7096	2.65208	0.33716	2.60838	1.86587	0.886811
NADP+	C00006	NT	C13-09	21	25539.3	9576.82	15713.6	2.22812	0.0706	0.0317	2.29969	2.15853	2.22613	2.22812	0.00908046	**
NADP+	C00006	I3sg2	C13-09	21	3606.35	0	0	0.386845	0.67	1.7321	1.16053	0	0	0.386845	0.00908046	**
NADP+	C00006	NT	C13-10	21	641086	258215	406702	57.8478	0.3095	0.0053	57.7266	58.1995	57.6172	57.8478	0.00572167	**
NADP+	C00006	I3sg2	C13-10	21	149435	36003.1	29108.1	50.5109	2.3363	0.0463	48.0885	50.694	52.7503	50.5109	0.00572167	**
NADP+	C00006	NT	C13-11	21	95162.2	42552.9	55551.5	8.67663	0.8656	0.0998	8.5689	9.59106	7.86994	8.67663	0.000412695	***
NADP+	C00006	I3sg2	C13-11	21	5209.6	0	0	0.558822	0.9679	1.7321	1.67647	0	0	0.558822	0.000412695	***
NADP+	C00006	NT	C13-12	21	39622.8	14529.6	25271.6	3.4743	0.1728	0.0498	3.56784	3.27484	3.58022	3.4743	4.06e-06	***
NADP+	C00006	I3sg2	C13-12	21	0	0	0	0	0	NA	0	0	0	0	4.06e-06	***
NADP+	C00006	NT	C13-13	21	6529.75	1829.43	5128.2	0.575607	0.1574	0.2735	0.587972	0.412339	0.726509	0.575607	0.00318424	**
NADP+	C00006	I3sg2	C13-13	21	0	0	0	0	0	NA	0	0	0	0	0.00318424	**
NADPH	C00005	NT	C12 PARENT	21	0	3883.53	1906.19	4.09129	1.0713	0.2618	0	4.8488	3.33378	4.09129	0.881597
NADPH	C00005	I3sg2	C12 PARENT	21	4940.37	0	0	9.89447	NA	NA	9.89447	0	0	9.89447	0.881597
NADPH	C00005	NT	C13-05	21	0	16770.7	11667.5	20.6723	0.3772	0.0182	0	20.939	20.4055	20.6723	0.96634
NADPH	C00005	I3sg2	C13-05	21	19647.1	0	0	39.3488	NA	NA	39.3488	0	0	39.3488	0.96634
NADPH	C00005	NT	C13-06	21	0	0	0	0	0	NA	0	0	0	0	NA
NADPH	C00005	I3sg2	C13-06	21	0	0	0	0	NA	NA	0	0	0	0	NA
NADPH	C00005	NT	C13-07	21	0	1598.76	868.888	1.75788	0.3369	0.1917	0	1.99613	1.51962	1.75788	0.123372
NADPH	C00005	I3sg2	C13-07	21	0	0	0	0	NA	NA	0	0	0	0	0.123372
NADPH	C00005	NT	C13-09	21	0	2623.33	839.573	2.37186	1.2778	0.5387	0	3.27537	1.46835	2.37186	0.532588
NADPH	C00005	I3sg2	C13-09	21	1130.87	0	0	2.26487	NA	NA	2.26487	0	0	2.26487	0.532588
NADPH	C00005	NT	C13-10	21	0	46683.7	34501	59.3133	1.4515	0.0245	0	58.287	60.3397	59.3133	0.406352
NADPH	C00005	I3sg2	C13-10	21	23925	0	0	47.9165	NA	NA	47.9165	0	0	47.9165	0.406352
NADPH	C00005	NT	C13-11	21	0	6217.22	5357.21	8.56594	1.1362	0.1326	0	7.76253	9.36935	8.56594	0.129694
NADPH	C00005	I3sg2	C13-11	21	287.313	0	0	0.575423	NA	NA	0.575423	0	0	0.575423	0.129694
NADPH	C00005	NT	C13-12	21	0	1869.11	1841.08	2.7768	0.6267	0.2257	0	2.33368	3.21991	2.7768	0.126146
NADPH	C00005	I3sg2	C13-12	21	0	0	0	0	NA	NA	0	0	0	0	0.126146
NADPH	C00005	NT	C13-13	21	0	446.464	196.56	0.450601	0.1511	0.3353	0	0.557434	0.343768	0.450601	0.137977
NADPH	C00005	I3sg2	C13-13	21	0	0	0	0	NA	NA	0	0	0	0	0.137977
Orotate	C00295	NT	C12 PARENT	5	549053	93763.3	797753	80.104	9.5865	0.1197	75.5027	91.1237	73.6857	80.104	0.331982
Orotate	C00295	I3sg2	C12 PARENT	5	149320	376260	523966	73.9062	1.688	0.0228	75.3118	74.3727	72.034	73.9062	0.331982
Orotate	C00295	NT	C13-01	5	0	0	0	0	0	NA	0	0	0	0	NA
Orotate	C00295	I3sg2	C13-01	5	0	0	0	0	0	NA	0	0	0	0	NA
Orotate	C00295	NT	C13-02	5	8855.43	0	4098.62	0.532108	0.6232	1.1712	1.21775	0	0.378575	0.532108	0.509772
Orotate	C00295	I3sg2	C13-02	5	0	3418.68	0	0.225249	0.3901	1.7321	0	0.675748	0	0.225249	0.509772
Orotate	C00295	NT	C13-03	5	169288	9133.41	280791	19.3638	9.1791	0.474	23.2795	8.87629	25.9357	19.3638	0.294982
Orotate	C00295	I3sg2	C13-03	5	48949	126233	203421	25.8686	1.8212	0.0704	24.6882	24.9515	27.966	25.8686	0.294982
Orotidine	X00006	NT	C12 PARENT	10	3.93028e+06	3.07708e+06	3.04931e+06	39.9789	0.8086	0.0202	39.0499	40.3625	40.5244	39.9789	7.33e-06	***
Orotidine	X00006	I3sg2	C12 PARENT	10	1.38192e+06	1.5278e+06	1.51476e+06	61.1506	0.9154	0.015	61.304	60.1681	61.9796	61.1506	7.33e-06	***
Orotidine	X00006	NT	C13-01	10	0	0	0	0	0	NA	0	0	0	0	NA
Orotidine	X00006	I3sg2	C13-01	10	0	0	0	0	0	NA	0	0	0	0	NA
Orotidine	X00006	NT	C13-04	10	99733.6	60438.7	34402.3	0.746966	0.2698	0.3612	0.990918	0.792784	0.457196	0.746966	0.226993
Orotidine	X00006	I3sg2	C13-04	10	0	0	20856.5	0.284463	0.4927	1.7321	0	0	0.853389	0.284463	0.226993
Orotidine	X00006	NT	C13-05	10	3.85832e+06	2.89783e+06	2.85695e+06	38.1047	0.2005	0.0053	38.3349	38.0113	37.9679	38.1047	3.19e-05	***
Orotidine	X00006	I3sg2	C13-05	10	599491	719250	667352	27.4087	0.8702	0.0318	26.5943	28.3257	27.3062	27.4087	3.19e-05	***
Orotidine	X00006	NT	C13-06	10	174689	168613	114480	1.82292	0.3533	0.1938	1.73564	2.21173	1.5214	1.82292	0.00172787	**
Orotidine	X00006	I3sg2	C13-06	10	268.056	4425.38	7705.68	0.167156	0.1518	0.9083	0.0118914	0.174281	0.315295	0.167156	0.00172787	**
Orotidine	X00006	NT	C13-07	10	914242	652848	658289	8.79852	0.2636	0.03	9.08359	8.56352	8.74844	8.79852	0.0103915	*
Orotidine	X00006	I3sg2	C13-07	10	147084	154085	105056	5.63055	1.1759	0.2088	6.52484	6.06822	4.29859	5.63055	0.0103915	*
Orotidine	X00006	NT	C13-08	10	855952	580200	614526	8.09396	0.4514	0.0558	8.50444	7.61057	8.16685	8.09396	0.000617937	***
Orotidine	X00006	I3sg2	C13-08	10	125446	133658	128234	5.35856	0.1789	0.0334	5.56496	5.26374	5.24698	5.35856	0.000617937	***
Orotidine	X00006	NT	C13-09	10	231555	186592	196679	2.454	0.1567	0.0638	2.30065	2.44756	2.6138	2.454	1.1e-05	***
Orotidine	X00006	I3sg2	C13-09	10	0	0	0	0	0	NA	0	0	0	0	1.1e-05	***
P-Creatine	C02305	NT	C12 PARENT	4	7.71982e+06	5.59828e+06	5.26744e+06	96.6419	0.1248	0.0013	96.7277	96.4987	96.6991	96.6419	0.000340681	***
P-Creatine	C02305	I3sg2	C12 PARENT	4	5.56817e+06	7.42406e+06	7.77354e+06	99.0692	0.3479	0.0035	98.6705	99.3116	99.2254	99.0692	0.000340681	***
P-Creatine	C02305	NT	C13-01	4	0	0	0	0	0	NA	0	0	0	0	NA
P-Creatine	C02305	I3sg2	C13-01	4	0	0	0	0	0	NA	0	0	0	0	NA
P-Creatine	C02305	NT	C13-02	4	261163	203123	179806	3.35815	0.1248	0.0372	3.27232	3.50127	3.30085	3.35815	0.000340681	***
P-Creatine	C02305	I3sg2	C13-02	4	75025.3	51462	60685.5	0.930837	0.3479	0.3738	1.32948	0.688407	0.77462	0.930837	0.000340681	***
P-Ser	C01005	NT	C12 PARENT	3	333869	271393	275905	100	0	0	100	100	100	100	NA
P-Ser	C01005	I3sg2	C12 PARENT	3	115925	121520	135731	100	0	0	100	100	100	100	NA
PEP	C00074	NT	C12 PARENT	3	17207.3	57845.3	24400	49.6151	38.9623	0.7853	4.64847	73.3496	70.8473	49.6151	0.581654
PEP	C00074	I3sg2	C12 PARENT	3	39780.1	0	23704.6	29.1051	44.7569	1.5378	80.6422	0	6.6732	29.1051	0.581654
PEP	C00074	NT	C13-03	3	352964	21017.2	10040.3	50.3849	38.9623	0.7733	95.3515	26.6504	29.1527	50.3849	0.581654
PEP	C00074	I3sg2	C13-03	3	9549.05	481937	331517	70.8949	44.7569	0.6313	19.3578	100	93.3268	70.8949	0.581654
Pro	C00148	NT	C12 PARENT	5	1.3601e+08	2.81273e+08	2.62603e+08	77.6958	0.4528	0.0058	77.2045	77.7866	78.0964	77.6958	0.0026619	**
Pro	C00148	I3sg2	C12 PARENT	5	7.27719e+07	1.46916e+08	1.34546e+08	84.4837	1.7103	0.0202	82.8981	84.2571	86.296	84.4837	0.0026619	**
Pro	C00148	NT	C13-01	5	3.47545e+06	6.78388e+06	6.69793e+06	1.94694	0.0621	0.0319	1.97279	1.87609	1.99192	1.94694	0.528709
Pro	C00148	I3sg2	C13-01	5	1.76567e+06	3.77432e+06	1.09792e+06	1.62672	0.8026	0.4934	2.01136	2.1646	0.704191	1.62672	0.528709
Pro	C00148	NT	C13-03	5	1.09616e+07	2.33677e+07	2.13342e+07	6.34307	0.1201	0.0189	6.22218	6.46238	6.34466	6.34307	0.00381752	**
Pro	C00148	I3sg2	C13-03	5	4.65371e+06	8.12039e+06	7.03644e+06	4.82381	0.4197	0.087	5.30126	4.6571	4.51307	4.82381	0.00381752	**
Pro	C00148	NT	C13-04	5	1.59751e+07	3.05301e+07	2.78137e+07	8.59427	0.4192	0.0488	9.06804	8.44316	8.27161	8.59427	0.00094364	***
Pro	C00148	I3sg2	C13-04	5	5.50884e+06	1.01746e+07	8.79499e+06	5.91719	0.325	0.0549	6.27538	5.83522	5.64098	5.91719	0.00094364	***
Pro	C00148	NT	C13-05	5	9.74659e+06	1.9641e+07	1.78062e+07	5.41991	0.119	0.022	5.53252	5.43177	5.29543	5.41991	0.000392883	***
Pro	C00148	I3sg2	C13-05	5	3.08469e+06	5.38089e+06	4.4369e+06	3.14855	0.3384	0.1075	3.51392	3.08598	2.84576	3.14855	0.000392883	***
Propanoyl-CoA	C00100	NT	C12 PARENT	24	3955.16	841.912	3175.95	15.9683	2.3343	0.1462	17.4158	13.2754	17.2137	15.9683	0.0435874	*
Propanoyl-CoA	C00100	I3sg2	C12 PARENT	24	3202.02	4512.54	1636.67	34.482	10.7613	0.3121	41.2604	40.112	22.0736	34.482	0.0435874	*
Propanoyl-CoA	C00100	NT	C13-05	24	15978	4856.92	13521.9	73.4099	3.1162	0.0424	70.356	76.5848	73.2889	73.4099	0.263095
Propanoyl-CoA	C00100	I3sg2	C13-05	24	4558.5	6170	5777.96	63.8371	12.3561	0.1936	58.7396	54.8453	77.9264	63.8371	0.263095
Propanoyl-CoA	C00100	NT	C13-06	24	2777.06	643.055	1752.29	10.6218	1.4278	0.1344	12.2283	10.1398	9.49743	10.6218	0.00880292	**
Propanoyl-CoA	C00100	I3sg2	C13-06	24	0	567.295	0	1.6809	2.9114	1.7321	0	5.0427	0	1.6809	0.00880292	**
S7P	C05382	NT	C12 PARENT	7	0	16712.4	0	1.71382	2.9684	1.7321	0	5.14147	0	1.71382	0.0275453	*
S7P	C05382	I3sg2	C12 PARENT	7	63357.1	21710.7	73571	21.1717	9.49	0.4482	25.1384	10.342	28.0347	21.1717	0.0275453	*
S7P	C05382	NT	C13-07	7	337054	308339	415717	98.2862	2.9684	0.0302	100	94.8585	100	98.2862	0.0275453	*
S7P	C05382	I3sg2	C13-07	7	188676	188217	188857	78.8283	9.49	0.1204	74.8616	89.658	71.9653	78.8283	0.0275453	*
SAM	C00019	NT	C12 PARENT	15	1.10304e+06	827597	919892	11.3409	0.2787	0.0246	11.0327	11.5754	11.4147	11.3409	7.86e-07	***
SAM	C00019	I3sg2	C12 PARENT	15	910304	1.47328e+06	1.51245e+06	25.967	0.3935	0.0152	25.6778	25.8082	26.4152	25.967	7.86e-07	***
SAM	C00019	NT	C13-01	15	0	0	0	0	0	NA	0	0	0	0	NA
SAM	C00019	I3sg2	C13-01	15	0	0	0	0	0	NA	0	0	0	0	NA
SAM	C00019	NT	C13-02	15	11521.9	11748	6540.17	0.120238	0.0418	0.3477	0.115243	0.164316	0.0811551	0.120238	0.00758831	**
SAM	C00019	I3sg2	C13-02	15	0	0	0	0	0	NA	0	0	0	0	0.00758831	**
SAM	C00019	NT	C13-03	15	95567	73332.6	85169.2	1.0128	0.0517	0.051	0.955873	1.02568	1.05684	1.0128	0.0956312
SAM	C00019	I3sg2	C13-03	15	61048.3	61298.6	85599.5	1.43028	0.3289	0.23	1.72204	1.0738	1.49501	1.43028	0.0956312
SAM	C00019	NT	C13-04	15	192160	81739.9	138428	1.59433	0.4038	0.2532	1.922	1.14327	1.71772	1.59433	0.316172
SAM	C00019	I3sg2	C13-04	15	70511	111690	97230.1	1.88121	0.1594	0.0847	1.98897	1.95654	1.69814	1.88121	0.316172
SAM	C00019	NT	C13-05	15	6.91244e+06	4.96259e+06	5.66667e+06	69.6219	0.6164	0.0089	69.139	69.4104	70.3162	69.6219	0.296764
SAM	C00019	I3sg2	C13-05	15	2.48759e+06	4.0623e+06	3.98558e+06	70.3133	0.7862	0.0112	70.1698	71.1615	69.6088	70.3133	0.296764
SAM	C00019	NT	C13-06	15	1.53759e+06	1.08136e+06	1.12727e+06	14.8306	0.7408	0.05	15.3792	15.1247	13.9879	14.8306	7.55e-06	***
SAM	C00019	I3sg2	C13-06	15	15650.2	0	44825.3	0.408113	0.3925	0.9618	0.441458	0	0.78288	0.408113	7.55e-06	***
SAM	C00019	NT	C13-07	15	109366	86291	79526.1	1.09588	0.1101	0.1004	1.09389	1.20693	0.986818	1.09588	6.63e-05	***
SAM	C00019	I3sg2	C13-07	15	0	0	0	0	0	NA	0	0	0	0	6.63e-05	***
SAM	C00019	NT	C13-08	15	36198.2	24973.9	35352.9	0.383348	0.0483	0.1261	0.362059	0.349302	0.438684	0.383348	0.000162828	***
SAM	C00019	I3sg2	C13-08	15	0	0	0	0	0	NA	0	0	0	0	0.000162828	***
Ser	C00065	NT	C12 PARENT	3	4.23021e+07	4.31362e+07	4.05037e+07	75.5922	0.3195	0.0042	75.2705	75.9095	75.5967	75.5922	3.74e-07	***
Ser	C00065	I3sg2	C12 PARENT	3	3.78009e+07	4.08553e+07	4.10535e+07	90.1479	0.2383	0.0026	90.2241	89.8809	90.3389	90.1479	3.74e-07	***
Ser	C00065	NT	C13-01	3	5.3512e+06	5.58094e+06	5.11146e+06	9.62765	0.1678	0.0174	9.5217	9.82115	9.5401	9.62765	9.21e-07	***
Ser	C00065	I3sg2	C13-01	3	1.64186e+06	1.79192e+06	1.70472e+06	3.87076	0.1041	0.0269	3.91883	3.94218	3.75127	3.87076	9.21e-07	***
Ser	C00065	NT	C13-02	3	3.22561e+06	3.01489e+06	2.96147e+06	5.52411	0.217	0.0393	5.73951	5.3055	5.52732	5.52411	0.000178659	***
Ser	C00065	I3sg2	C13-02	3	1.13622e+06	1.37624e+06	1.11446e+06	2.73068	0.2881	0.1055	2.71196	3.02769	2.45239	2.73068	0.000178659	***
Ser	C00065	NT	C13-03	3	5.32115e+06	5.09375e+06	5.00207e+06	9.25599	0.2615	0.0283	9.46823	8.96381	9.33593	9.25599	5.14e-06	***
Ser	C00065	I3sg2	C13-03	3	1.3177e+06	1.4315e+06	1.57121e+06	3.25061	0.1791	0.0551	3.14511	3.14927	3.45746	3.25061	5.14e-06	***
Sorbitol	C00794	NT	C12 PARENT	6	6.46343e+07	5.37247e+07	3.77248e+07	99.0119	0.3189	0.0032	99.2996	99.067	98.6689	99.0119	0.0815527
Sorbitol	C00794	I3sg2	C12 PARENT	6	5.6007e+07	5.15527e+07	43401682	99.4836	0.1509	0.0015	99.6486	99.3525	99.4497	99.4836	0.0815527
Sorbitol	C00794	NT	C13-01	6	0	0	0	0	0	NA	0	0	0	0	NA
Sorbitol	C00794	I3sg2	C13-01	6	0	0	0	0	0	NA	0	0	0	0	NA
Sorbitol	C00794	NT	C13-06	6	455863	505945	508909	0.988119	0.3189	0.3228	0.700357	0.93295	1.33105	0.988119	0.0815527
Sorbitol	C00794	I3sg2	C13-06	6	197524	336003	240170	0.516434	0.1509	0.2923	0.351437	0.647546	0.550319	0.516434	0.0815527
Succ	C00042	NT	C12 PARENT	4	1.85644e+06	1.74952e+06	1.56878e+06	69.107	2.7779	0.0402	70.1427	65.9601	71.2183	69.107	0.0105016	*
Succ	C00042	I3sg2	C12 PARENT	4	1.74834e+06	1.73111e+06	2.14183e+06	81.9678	4.0451	0.0494	79.2061	80.0863	86.611	81.9678	0.0105016	*
Succ	C00042	NT	C13-01	4	0	12866	44981.5	0.84237	1.0669	1.2665	0	0.485073	2.04204	0.84237	0.671762
Succ	C00042	I3sg2	C13-01	4	3865.2	28805.4	0	0.502577	0.7242	1.4409	0.175107	1.33262	0	0.502577	0.671762
Succ	C00042	NT	C13-02	4	429515	508844	334193	16.8614	2.08	0.1234	16.2285	19.1843	15.1715	16.8614	0.0478714	*
Succ	C00042	I3sg2	C13-02	4	289788	257495	178280	10.75	3.1261	0.2908	13.1284	11.9125	7.20925	10.75	0.0478714	*
Succ	C00042	NT	C13-03	4	240347	216849	143855	7.92911	1.293	0.1631	9.08111	8.17559	6.53062	7.92911	0.0090564	**
Succ	C00042	I3sg2	C13-03	4	94427.8	99563.4	95496	4.24855	0.3731	0.0878	4.27791	4.60609	3.86165	4.24855	0.0090564	**
Succ	C00042	NT	C13-04	4	120362	164314	110967	5.26008	0.8459	0.1608	4.54769	6.19493	5.03761	5.26008	0.0104314	*
Succ	C00042	I3sg2	C13-04	4	70910.1	44582.7	57325	2.53103	0.6038	0.2386	3.21248	2.06252	2.3181	2.53103	0.0104314	*
Succinyl-CoA	C00091	NT	C12 PARENT	25	3683.57	398.089	2173.39	12.5119	1.2084	0.0966	12.3903	13.7765	11.369	12.5119	0.00035704	***
Succinyl-CoA	C00091	I3sg2	C12 PARENT	25	1956.94	4772.09	6001.99	33.7792	3.0467	0.0902	31.3904	32.7367	37.2103	33.7792	0.00035704	***
Succinyl-CoA	C00091	NT	C13-05	25	17128.3	2425.63	13249.3	70.288	13.1918	0.1877	57.614	83.9428	69.3073	70.288	0.251517
Succinyl-CoA	C00091	I3sg2	C13-05	25	3997.31	8629.09	8913.9	59.5261	4.4373	0.0745	64.1193	59.1959	55.2632	59.5261	0.251517
Succinyl-CoA	C00091	NT	C13-06	25	5372.42	65.9029	2697.03	11.4866	8.2151	0.7152	18.0711	2.28068	14.1082	11.4866	0.231553
Succinyl-CoA	C00091	I3sg2	C13-06	25	0	703.555	1214.02	4.11764	3.813	0.926	0	4.82642	7.5265	4.11764	0.231553
Succinyl-CoA	C00091	NT	C13-07	25	3545.13	0	997.047	5.7134	5.9779	1.0463	11.9247	0	5.21556	5.7134	0.444556
Succinyl-CoA	C00091	I3sg2	C13-07	25	279.931	472.436	0	2.57706	2.3176	0.8993	4.49026	3.24093	0	2.57706	0.444556
UDP	C00015	NT	C12 PARENT	9	389420	123100	347295	5.82498	0.3776	0.0648	5.87419	5.42522	6.17555	5.82498	8.11e-06	***
UDP	C00015	I3sg2	C12 PARENT	9	1.46443e+06	2.59373e+06	2.49256e+06	39.7235	1.97	0.0496	37.4533	40.983	40.7341	39.7235	8.11e-06	***
UDP	C00015	NT	C13-01	9	646.497	0	11015.8	0.0685447	0.1104	1.6104	0.00975205	0	0.195882	0.0685447	0.342684
UDP	C00015	I3sg2	C13-01	9	0	0	0	0	0	NA	0	0	0	0	0.342684
UDP	C00015	NT	C13-02	9	10982.5	0	23273.9	0.193173	0.2083	1.0783	0.165665	0	0.413853	0.193173	0.183479
UDP	C00015	I3sg2	C13-02	9	0	0	0	0	0	NA	0	0	0	0	0.183479
UDP	C00015	NT	C13-03	9	51907.4	8516.48	21616.1	0.514235	0.2328	0.4527	0.782994	0.375335	0.384375	0.514235	0.588405
UDP	C00015	I3sg2	C13-03	9	11101.7	9873.43	44048.4	0.386597	0.2956	0.7646	0.28393	0.156008	0.719852	0.386597	0.588405
UDP	C00015	NT	C13-04	9	63404.8	36224.6	118984	1.55622	0.5807	0.3732	0.956427	1.59647	2.11575	1.55622	0.0821433
UDP	C00015	I3sg2	C13-04	9	2198.73	68065.4	26424.5	0.521185	0.5155	0.989	0.0562331	1.07549	0.431836	0.521185	0.0821433
UDP	C00015	NT	C13-05	9	3.7918e+06	1.3577e+06	3.18059e+06	57.8632	1.738	0.03	57.1972	59.8358	56.5567	57.8632	0.000505609	***
UDP	C00015	I3sg2	C13-05	9	1.69648e+06	2.46351e+06	2.49627e+06	41.0361	2.2411	0.0546	43.3881	38.9253	40.7948	41.0361	0.000505609	***
UDP	C00015	NT	C13-06	9	603471	183772	587138	9.21418	1.1746	0.1275	9.10302	8.0991	10.4404	9.21418	0.00398474	**
UDP	C00015	I3sg2	C13-06	9	208883	320557	296582	5.08472	0.2483	0.0488	5.34226	5.06505	4.84684	5.08472	0.00398474	**
UDP	C00015	NT	C13-07	9	1.11411e+06	311346	838913	15.1482	1.555	0.1027	16.8058	13.7215	14.9174	15.1482	0.00242229	**
UDP	C00015	I3sg2	C13-07	9	340874	583804	503671	8.72456	0.4967	0.0569	8.71797	9.22456	8.23114	8.72456	0.00242229	**
UDP	C00015	NT	C13-08	9	603602	248381	494887	9.61719	1.1613	0.1208	9.105	10.9466	8.80001	9.61719	0.00176852	**
UDP	C00015	I3sg2	C13-08	9	186049	289262	259538	4.52343	0.2616	0.0578	4.75828	4.57056	4.24145	4.52343	0.00176852	**
UDP-GlcNAc	C00043	NT	C12 PARENT	17	485555	454148	563643	2.23731	0.3861	0.1726	2.08049	1.95426	2.67719	2.23731	4.68e-05	***
UDP-GlcNAc	C00043	I3sg2	C12 PARENT	17	1.10483e+06	1.12166e+06	1.132e+06	8.76409	0.4594	0.0524	9.28987	8.44061	8.56179	8.76409	4.68e-05	***
UDP-GlcNAc	C00043	NT	C13-01	17	0	0	0	0	0	NA	0	0	0	0	NA
UDP-GlcNAc	C00043	I3sg2	C13-01	17	0	0	0	0	0	NA	0	0	0	0	NA
UDP-GlcNAc	C00043	NT	C13-02	17	42417.2	66664.9	58242.7	0.248419	0.058	0.2333	0.181748	0.286869	0.276641	0.248419	0.00529151	**
UDP-GlcNAc	C00043	I3sg2	C13-02	17	148842	119595	109426	0.993043	0.2268	0.2283	1.25153	0.89997	0.827633	0.993043	0.00529151	**
UDP-GlcNAc	C00043	NT	C13-04	17	101077	46946.1	33890.5	0.26536	0.1467	0.5528	0.433091	0.202016	0.160973	0.26536	0.670931
UDP-GlcNAc	C00043	I3sg2	C13-04	17	62785	0	0	0.175974	0.3048	1.7321	0.527922	0	0	0.175974	0.670931
UDP-GlcNAc	C00043	NT	C13-05	17	2.25149e+06	2.45608e+06	1.99447e+06	9.89642	0.5888	0.0595	9.64711	10.5688	9.4733	9.89642	0.00235496	**
UDP-GlcNAc	C00043	I3sg2	C13-05	17	755552	851576	969697	6.69848	0.5513	0.0823	6.35299	6.40823	7.33423	6.69848	0.00235496	**
UDP-GlcNAc	C00043	NT	C13-06	17	928262	945297	1.02643e+06	4.30682	0.4944	0.1148	3.97739	4.06774	4.87533	4.30682	0.000353335	***
UDP-GlcNAc	C00043	I3sg2	C13-06	17	1.99817e+06	2.68846e+06	2.19997e+06	17.8906	2.0285	0.1134	16.8014	20.231	16.6393	17.8906	0.000353335	***
UDP-GlcNAc	C00043	NT	C13-07	17	922403	991872	722535	3.88411	0.4223	0.1087	3.95229	4.26816	3.43189	3.88411	0.125826
UDP-GlcNAc	C00043	I3sg2	C13-07	17	269954	230061	502221	2.59988	1.0724	0.4125	2.26988	1.73124	3.79851	2.59988	0.125826
UDP-GlcNAc	C00043	NT	C13-08	17	1.07756e+06	1.06872e+06	950925	4.57755	0.0535	0.0117	4.61711	4.59885	4.51669	4.57755	4.86e-06	***
UDP-GlcNAc	C00043	I3sg2	C13-08	17	1.95453e+06	2.13695e+06	2.28645e+06	16.6029	0.6236	0.0376	16.4344	16.0808	17.2934	16.6029	4.86e-06	***
UDP-GlcNAc	C00043	NT	C13-09	17	253297	290606	239063	1.15711	0.0847	0.0732	1.08532	1.25052	1.1355	1.15711	0.106581
UDP-GlcNAc	C00043	I3sg2	C13-09	17	36536.1	84175.5	143876	0.67628	0.3923	0.58	0.30721	0.633432	1.0882	0.67628	0.106581
UDP-GlcNAc	C00043	NT	C13-10	17	383896	437731	394536	1.80083	0.1351	0.075	1.64491	1.88362	1.87396	1.80083	0.00669728	**
UDP-GlcNAc	C00043	I3sg2	C13-10	17	106981	90747.1	19215.1	0.575919	0.3883	0.6743	0.899539	0.682884	0.145332	0.575919	0.00669728	**
UDP-GlcNAc	C00043	NT	C13-11	17	4.70652e+06	4.99095e+06	4.54659e+06	21.0795	0.793	0.0376	20.1664	21.4768	21.5953	21.0795	0.0035939	**
UDP-GlcNAc	C00043	I3sg2	C13-11	17	2.0374e+06	2.36889e+06	2.40208e+06	17.7085	0.5283	0.0298	17.1312	17.8263	18.168	17.7085	0.0035939	**
UDP-GlcNAc	C00043	NT	C13-12	17	1.22842e+06	814767	912690	4.36821	0.8792	0.2013	5.2635	3.50606	4.33508	4.36821	0.0453579	*
UDP-GlcNAc	C00043	I3sg2	C13-12	17	373898	369873	340392	2.83392	0.288	0.1016	3.14389	2.78335	2.57453	2.83392	0.0453579	*
UDP-GlcNAc	C00043	NT	C13-13	17	6.28495e+06	6.37512e+06	5.23103e+06	26.403	1.3714	0.0519	26.9296	27.433	24.8463	26.403	0.00029197	***
UDP-GlcNAc	C00043	I3sg2	C13-13	17	1.80671e+06	2.12907e+06	1.87637e+06	15.135	0.9162	0.0605	15.1915	16.0215	14.1918	15.135	0.00029197	***
UDP-GlcNAc	C00043	NT	C13-14	17	1.7659e+06	1.55623e+06	1.77133e+06	7.55888	0.8584	0.1136	7.56649	6.69668	8.41346	7.55888	0.00647905	**
UDP-GlcNAc	C00043	I3sg2	C13-14	17	462580	403977	630140	3.89852	0.8631	0.2214	3.88956	3.03998	4.76602	3.89852	0.00647905	**
UDP-GlcNAc	C00043	NT	C13-15	17	1.74933e+06	1.75683e+06	1.63026e+06	7.59959	0.1286	0.0169	7.49549	7.55989	7.7434	7.59959	0.000246371	***
UDP-GlcNAc	C00043	I3sg2	C13-15	17	475260	494611	387591	3.54991	0.5528	0.1557	3.99618	3.72202	2.93152	3.54991	0.000246371	***
UDP-GlcNAc	C00043	NT	C13-16	17	1.15738e+06	986878	977931	4.61691	0.357	0.0773	4.95911	4.24668	4.64496	4.61691	0.00190292	**
UDP-GlcNAc	C00043	I3sg2	C13-16	17	298848	199154	222086	1.89708	0.5409	0.2851	2.51283	1.49866	1.67973	1.89708	0.00190292	**
UMP	C00105	NT	C12 PARENT	9	14474.3	22585.5	97100.4	4.62895	1.9894	0.4298	3.0244	4.00752	6.85493	4.62895	0.000526393	***
UMP	C00105	I3sg2	C12 PARENT	9	377728	307540	404524	38.2252	5.3645	0.1403	42.274	32.1408	40.2607	38.2252	0.000526393	***
UMP	C00105	NT	C13-05	9	373781	451834	878486	73.4305	9.9377	0.1353	78.1015	80.1722	62.0179	73.4305	0.0228383	*
UMP	C00105	I3sg2	C13-05	9	378017	530131	486685	48.716	6.5531	0.1345	42.3064	55.4037	48.4379	48.716	0.0228383	*
UMP	C00105	NT	C13-06	9	19723.5	11007.2	139086	5.29775	4.0628	0.7669	4.12122	1.95308	9.81895	5.29775	0.304344
UMP	C00105	I3sg2	C13-06	9	0	51951.2	0	1.8098	3.1347	1.7321	0	5.4294	0	1.8098	0.304344
UMP	C00105	NT	C13-07	9	31808.4	27115.4	193695	8.37727	4.6781	0.5584	6.64636	4.81128	13.6742	8.37727	0.879217
UMP	C00105	I3sg2	C13-07	9	89631.6	51442.1	113551	8.90292	3.1196	0.3504	10.0313	5.37619	11.3013	8.90292	0.879217
UMP	C00105	NT	C13-08	9	38796.5	51037.5	108137	8.26552	0.7241	0.0876	8.10653	9.05596	7.63408	8.26552	0.0229168	*
UMP	C00105	I3sg2	C13-08	9	48145.8	15787.1	0	2.34607	2.7608	1.1768	5.38831	1.6499	0	2.34607	0.0229168	*
UTP	C00075	NT	C12 PARENT	9	643915	381654	436728	6.1365	0.9988	0.1628	5.33237	7.25454	5.8226	6.1365	1.83e-06	***
UTP	C00075	I3sg2	C12 PARENT	9	1.61328e+06	2.58694e+06	2.58312e+06	39.4883	0.9206	0.0233	39.1863	38.7566	40.522	39.4883	1.83e-06	***
UTP	C00075	NT	C13-01	9	0	0	0	0	0	NA	0	0	0	0	NA
UTP	C00075	I3sg2	C13-01	9	0	0	0	0	0	NA	0	0	0	0	NA
UTP	C00075	NT	C13-02	9	80809.2	11248.7	11723.9	0.34644	0.281	0.8111	0.669195	0.213817	0.156307	0.34644	0.350758
UTP	C00075	I3sg2	C13-02	9	0	0	24517.8	0.128205	0.2221	1.7321	0	0	0.384616	0.128205	0.350758
UTP	C00075	NT	C13-03	9	49006.7	1803.04	51281.9	0.374604	0.3258	0.8698	0.405833	0.0342724	0.683707	0.374604	0.771933
UTP	C00075	I3sg2	C13-03	9	0	34170	24586.4	0.299205	0.2667	0.8913	0	0.511923	0.385692	0.299205	0.771933
UTP	C00075	NT	C13-04	9	127410	62645	24719.9	0.858481	0.463	0.5394	1.0551	1.19077	0.329574	0.858481	0.281083
UTP	C00075	I3sg2	C13-04	9	36877.2	83566.8	158681	1.54566	0.8364	0.5411	0.895744	1.25197	2.48926	1.54566	0.281083
UTP	C00075	NT	C13-05	9	6.85262e+06	2.9899e+06	4.55083e+06	58.0845	2.2422	0.0386	56.7477	56.8326	60.6731	58.0845	0.000473689	***
UTP	C00075	I3sg2	C13-05	9	1.67782e+06	2.71082e+06	2.35929e+06	39.459	2.1216	0.0538	40.7539	40.6126	37.0106	39.459	0.000473689	***
UTP	C00075	NT	C13-06	9	1.17776e+06	544625	724069	9.91968	0.378	0.0381	9.7532	10.3523	9.65352	9.91968	0.000132049	***
UTP	C00075	I3sg2	C13-06	9	225415	397994	385774	5.82988	0.3103	0.0532	5.4753	5.96261	6.05172	5.82988	0.000132049	***
UTP	C00075	NT	C13-07	9	1.95545e+06	808024	1.16917e+06	15.7134	0.4311	0.0274	16.1934	15.3591	15.5877	15.7134	1.57e-05	***
UTP	C00075	I3sg2	C13-07	9	364980	570819	534107	8.59859	0.2467	0.0287	8.86531	8.55181	8.37865	8.59859	1.57e-05	***
UTP	C00075	NT	C13-08	9	1.18862e+06	460995	532050	8.56643	1.3853	0.1617	9.84315	8.76267	7.09346	8.56643	0.00857574	**
UTP	C00075	I3sg2	C13-08	9	198577	290522	304545	4.65112	0.2596	0.0558	4.82341	4.35249	4.77747	4.65112	0.00857574	**

## Sheet: ST1C
Abundance of significant metabolites changed after IGF2BP3 loss (sg5)
Name	KEGG.ID	Condition	Av	Std	CV	Exp001	Exp002	Exp003	ANOVA	Sig	Av2	denom	Norm_Av	Norm_Std
ADP	C00008	NT2	2.96878e+07	2.74739e+06	0.0925425	31571368	30956761	26535315	0.00567262	**	2.96878e+07	17474110	1.69896	0.157226
ADP	C00008	I3sg5	17474110	2.78741e+06	0.159517	17741290	20118312	14562728	0.00567262	**	17474110	17474110	1	0.159517
Ala	C00041	NT2	2.05301e+07	3.35227e+06	0.163286	22902725	21992465	16695055	0.0241485	*	2.05301e+07	1.22595e+07	1.67462	0.273442
Ala	C00041	I3sg5	1.22595e+07	2.2793e+06	0.185921	10058225	14609548	12110785	0.0241485	*	1.22595e+07	1.22595e+07	1	0.185921
AMP	C00020	NT2	2.26524e+07	2.01177e+06	0.0888107	23928430	23695367	20333260	0.038636	*	2.26524e+07	1.38141e+07	1.6398	0.145631
AMP	C00020	I3sg5	1.38141e+07	4.6275e+06	0.334984	11210192	19156937	11075242	0.038636	*	1.38141e+07	1.38141e+07	1	0.334984
Asp	C00049	NT2	4.78382e+07	5.68977e+06	0.118938	52393660	49660283	41460524	0.00624496	**	4.78382e+07	27266563	1.75446	0.208672
Asp	C00049	I3sg5	27266563	3.67069e+06	0.134622	23802892	31114105	26882692	0.00624496	**	27266563	27266563	1	0.134622
ATP	C00002	NT2	60887045	6.07746e+06	0.0998153	67466606	55483611	59710918	0.00446112	**	60887045	3.27447e+07	1.85945	0.185601
ATP	C00002	I3sg5	3.27447e+07	5.85479e+06	0.178801	35604530	36619900	26009626	0.00446112	**	3.27447e+07	3.27447e+07	1	0.178801
Carnitine	C00318	NT2	4.20122e+06	443087	0.105466	4512842	4396824	3693989	0.0280075	*	4.20122e+06	2.47238e+06	1.69926	0.179215
Carnitine	C00318	I3sg5	2.47238e+06	769775	0.31135	1795014	3309495	2312630	0.0280075	*	2.47238e+06	2.47238e+06	1	0.31135
CDP	C00112	NT2	2.39152e+06	155557	0.0650453	2570124	2285708	2318717	0.000779465	***	2.39152e+06	1.40558e+06	1.70144	0.110671
CDP	C00112	I3sg5	1.40558e+06	101731	0.0723766	1429989	1492889	1293867	0.000779465	***	1.40558e+06	1.40558e+06	1	0.0723766
Cit	C00158	NT2	1.11905e+08	1.16947e+07	0.104506	125395932	104655715	105662193	0.0151159	*	1.11905e+08	77565258	1.44272	0.150772
Cit	C00158	I3sg5	77565258	8.71174e+06	0.112315	77049712	86523318	69122744	0.0151159	*	77565258	77565258	1	0.112315
CoA	C00010	NT2	297851	34540.6	0.115966	323707	311223	258624	0.0140919	*	297851	176716	1.68548	0.195458
CoA	C00010	I3sg5	176716	36674.5	0.207534	162794	218313	149041	0.0140919	*	176716	176716	1	0.207534
CTP	C00063	NT2	2.55855e+06	192417	0.0752055	2780586	2454627	2440445	0.0171883	*	2.55855e+06	1.58967e+06	1.60948	0.121042
CTP	C00063	I3sg5	1.58967e+06	381919	0.24025	1791551	1828286	1149180	0.0171883	*	1.58967e+06	1.58967e+06	1	0.24025
Cystathionine	C02291	NT2	1020551	221656	0.217193	1218156	1062623	780874	0.0494994	*	1020551	662198	1.54116	0.334728
Cystathionine	C02291	I3sg5	662198	22195.6	0.0335182	636786	672017	677790	0.0494994	*	662198	662198	1	0.0335182
F16BP	C00354	NT2	1.17168e+06	236518	0.201863	1396353	1193803	924873	0.0160624	*	1.17168e+06	579557	2.02168	0.408101
F16BP	C00354	I3sg5	579557	98143.3	0.169342	552969	688255	497447	0.0160624	*	579557	579557	1	0.169342
GABA	C00334	NT2	4237106	382806	0.0903462	4583614	3826176	4301528	0.00971084	**	4237106	3001807	1.41152	0.127525
GABA	C00334	I3sg5	3001807	256516	0.0854537	3023017	3247059	2735345	0.00971084	**	3001807	3001807	1	0.0854537
GDP	C00035	NT2	3.2406e+06	519605	0.160342	3795023	3161993	2764770	0.0093842	**	3.2406e+06	1.65424e+06	1.95896	0.314105
GDP	C00035	I3sg5	1.65424e+06	270867	0.163741	1669527	1917142	1376055	0.0093842	**	1.65424e+06	1.65424e+06	1	0.163741
GlcNAc-6P	C00357	NT2	472875	75410.9	0.159473	548068	473308	397248	0.0111817	*	472875	264473	1.78799	0.285137
GlcNAc-6P	C00357	I3sg5	264473	29507.4	0.111571	297615	254750	241054	0.0111817	*	264473	264473	1	0.111571
Gln	C00064	NT2	7.4129e+08	2.6325e+07	0.0355124	711051114	753723183	759095585	0.0261432	*	7.4129e+08	5.25836e+08	1.40974	0.0500632
Gln	C00064	I3sg5	5.25836e+08	1.05036e+08	0.19975	509626354	638033823	429847302	0.0261432	*	5.25836e+08	5.25836e+08	1	0.19975
Gly	C00037	NT2	1.40888e+07	875841	0.0621659	15037086	13918894	13310289	0.00849462	**	1.40888e+07	9.26314e+06	1.52095	0.0945512
Gly	C00037	I3sg5	9.26314e+06	1.49472e+06	0.161362	8226445	10976530	8586438	0.00849462	**	9.26314e+06	9.26314e+06	1	0.161362
GMP	C00144	NT2	1.55216e+06	29315.5	0.0188869	1583046	1524719	1548719	0.0116126	*	1.55216e+06	852452	1.82082	0.0343896
GMP	C00144	I3sg5	852452	273330	0.32064	671871	1166912	718572	0.0116126	*	852452	852452	1	0.32064
GSH	C00051	NT2	9.95662e+07	1.00366e+07	0.100804	108177556	101977389	88543557	0.00925445	**	9.95662e+07	6.28245e+07	1.58483	0.159757
GSH	C00051	I3sg5	6.28245e+07	9.05485e+06	0.144129	63796470	71354072	53322809	0.00925445	**	6.28245e+07	6.28245e+07	1	0.144129
GSSG	C00127	NT2	9.95296e+06	929199	0.093359	8915971	10709985	10232938	0.00421077	**	9.95296e+06	6.34044e+06	1.56976	0.146551
GSSG	C00127	I3sg5	6.34044e+06	522927	0.0824748	6411607	6824146	5785581	0.00421077	**	6.34044e+06	6.34044e+06	1	0.0824748
GTP	C00044	NT2	34529720	4.76574e+06	0.138018	37109090	29030237	37449833	0.020696	*	34529720	20568904	1.67873	0.231696
GTP	C00044	I3sg5	20568904	4.45219e+06	0.216452	23160921	23117770	15428021	0.020696	*	20568904	20568904	1	0.216452
His	C00135	NT2	3.74945e+07	4.7034e+06	0.125442	40099648	32064922	40318812	0.0373041	*	3.74945e+07	26739034	1.40224	0.1759
His	C00135	I3sg5	26739034	3.83494e+06	0.143421	26911274	30484954	22820874	0.0373041	*	26739034	26739034	1	0.143421
Lys	C00047	NT2	3.19549e+06	282206	0.0883138	2909693	3202817	3473962	0.0127102	*	3.19549e+06	2.24389e+06	1.42409	0.125766
Lys	C00047	I3sg5	2.24389e+06	260240	0.115977	2437165	2346523	1947983	0.0127102	*	2.24389e+06	2.24389e+06	1	0.115977
Mal	C00149	NT2	6.62525e+07	5.66198e+06	0.0854606	71564175	66897734	60295509	0.00575294	**	6.62525e+07	4.35837e+07	1.52012	0.129911
Mal	C00149	I3sg5	4.35837e+07	4.59597e+06	0.105452	45185891	47164044	38401038	0.00575294	**	4.35837e+07	4.35837e+07	1	0.105452
NAM	C00153	NT2	1.47956e+08	1.69678e+07	0.114681	155800704	159582688	128485704	0.0476651	*	1.47956e+08	1.12385e+08	1.31651	0.150979
NAM	C00153	I3sg5	1.12385e+08	1.37219e+07	0.122097	97705256	114561048	124889048	0.0476651	*	1.12385e+08	1.12385e+08	1	0.122097
Ornithine	C00077	NT2	246775	11052.8	0.0447888	259194	238018	243113	0.00791525	**	246775	180932	1.36391	0.0610879
Ornithine	C00077	I3sg5	180932	20361.3	0.112536	203971	173473	165352	0.00791525	**	180932	180932	1	0.112536
Orotidine	X00006	NT2	4.00235e+06	268780	0.0671556	4311679	3869521	3825836	0.00512604	**	4.00235e+06	2.49687e+06	1.60294	0.107647
Orotidine	X00006	I3sg5	2.49687e+06	384406	0.153955	2467613	2895074	2127934	0.00512604	**	2.49687e+06	2.49687e+06	1	0.153955
P-Choline	C00588	NT2	79721416	1.31619e+07	0.165098	93982720	77140032	68041496	0.0138958	*	79721416	4.43733e+07	1.79661	0.296617
P-Choline	C00588	I3sg5	4.43733e+07	6.41064e+06	0.144471	41541244	51712224	39866400	0.0138958	*	4.43733e+07	4.43733e+07	1	0.144471
Palmitate	C00249	NT2	3.47489e+07	8.58782e+06	0.247139	33886178	26624998	43735522	0.0176854	*	3.47489e+07	1.10213e+07	3.15288	0.7792
Palmitate	C00249	I3sg5	1.10213e+07	6.15191e+06	0.558182	10670246	17341264	5052482	0.0176854	*	1.10213e+07	1.10213e+07	1	0.558182
PPi	C00013	NT2	261988	33859.3	0.12924	236943	300511	248511	0.0113054	*	261988	115839	2.26165	0.292295
PPi	C00013	I3sg5	115839	45817.6	0.395527	128692	153858	64968	0.0113054	*	115839	115839	1	0.395527
Pro	C00148	NT2	2.99319e+08	5.856e+07	0.195644	358925707	297167392	241864971	0.0193638	*	2.99319e+08	1.6412e+08	1.82379	0.356813
Pro	C00148	I3sg5	1.6412e+08	1.99966e+07	0.121842	144965264	184863640	162529810	0.0193638	*	1.6412e+08	1.6412e+08	1	0.121842
PRPP	C00119	NT2	652263	103629	0.158875	708821	532662	715307	0.00664373	**	652263	260317	2.50565	0.398086
PRPP	C00119	I3sg5	260317	80568.9	0.309503	312542	167528	300881	0.00664373	**	260317	260317	1	0.309503
SAM	C00019	NT2	8.32471e+06	704832	0.0846674	8302210	7631397	9040522	0.00401396	**	8.32471e+06	4564173	1.82393	0.154427
SAM	C00019	I3sg5	4564173	838630	0.183742	5062640	5033931	3595948	0.00401396	**	4564173	4564173	1	0.183742
Ser	C00065	NT2	52075303	4.31748e+06	0.0829084	50441421	56971270	48813218	0.0136332	*	52075303	34199572	1.52269	0.126244
Ser	C00065	I3sg5	34199572	5.96289e+06	0.174356	32982528	40677092	28939096	0.0136332	*	34199572	34199572	1	0.174356
Succinyl-CoA	C00091	NT2	20263	3522.65	0.173846	22773	16236	21780	0.0125265	*	20263	8524	2.37717	0.413262
Succinyl-CoA	C00091	I3sg5	8524	3134.58	0.367736	11484	8848	5240	0.0125265	*	8524	8524	1	0.367736
Thr	C00188	NT2	111169640	7.25234e+06	0.0652367	118295320	111416640	103796960	0.0106812	*	111169640	7.68988e+07	1.44566	0.0943101
Thr	C00188	I3sg5	7.68988e+07	1.09581e+07	0.142501	68810776	89370072	72515616	0.0106812	*	7.68988e+07	7.68988e+07	1	0.142501
Trp	C00078	NT2	2.86601e+07	1.7428e+06	0.0608091	30671166	27718586	27590598	0.0115571	*	2.86601e+07	2.00107e+07	1.43224	0.0870934
Trp	C00078	I3sg5	2.00107e+07	2.91167e+06	0.145506	17290858	23082234	19658866	0.0115571	*	2.00107e+07	2.00107e+07	1	0.145506
UDP	C00015	NT2	7.70203e+06	1.1978e+06	0.155518	8644629	8107286	6354170	0.0154707	*	7.70203e+06	4.54261e+06	1.69551	0.263681
UDP	C00015	I3sg5	4.54261e+06	624977	0.137581	5004133	4792316	3831388	0.0154707	*	4.54261e+06	4.54261e+06	1	0.137581
UDP-GlcNAc	C00043	NT2	22200515	1.21551e+06	0.0547515	20830578	23149910	22621057	0.00547043	**	22200515	1.52447e+07	1.45628	0.0797333
UDP-GlcNAc	C00043	I3sg5	1.52447e+07	1.84161e+06	0.120803	16957058	15480528	13296557	0.00547043	**	1.52447e+07	1.52447e+07	1	0.120803
UMP	C00105	NT2	1.41439e+06	350945	0.248124	1297799	1808795	1136584	0.0477162	*	1.41439e+06	796514	1.77573	0.440601
UMP	C00105	I3sg5	796514	143612	0.180301	745780	958607	685155	0.0477162	*	796514	796514	1	0.180301
UTP	C00075	NT2	7.83801e+06	194050	0.0247576	8057887	7690710	7765431	0.00756012	**	7.83801e+06	4.65848e+06	1.68252	0.0416552
UTP	C00075	I3sg5	4.65848e+06	1.08713e+06	0.233365	5528324	5007382	3439742	0.00756012	**	4.65848e+06	4.65848e+06	1	0.233365
Xanthine	C00385	NT2	59006.3	18505.8	0.313623	77823	58368	40828	0.0486487	*	59006.3	29040.7	2.03185	0.637236
Xanthine	C00385	I3sg5	29040.7	577.422	0.0198832	28483	29636	29003	0.0486487	*	29040.7	29040.7	1	0.0198832

## Sheet: ST1D
Isotopologue distribution of significant metabolites changed after IGF2BP3 loss (sg5)
Name	KEGG.ID	Condition	Iso	Nr.C	Exp001	Exp002	Exp003	Norm_Av	Norm_Std	CV	MID001	MID002	MID003	Av	ANOVA	Sig
2-HG	C02630	NT2	C12 PARENT	5	2.34383e+06	2.15452e+06	2.3484e+06	85.6488	1.7802	0.0208	83.6085	86.452	86.8859	85.6488	0.00651301	**
2-HG	C02630	I3sg5	C12 PARENT	5	2.1317e+06	2.39606e+06	1.95107e+06	91.2192	0.522	0.0057	91.2428	90.6859	91.7291	91.2192	0.00651301	**
2-HG	C02630	NT2	C13-02	5	246546	210179	228739	8.56371	0.2006	0.0234	8.7947	8.4336	8.46284	8.56371	0.00625903	**
2-HG	C02630	I3sg5	C13-02	5	145910	185790	118902	6.28909	0.7218	0.1148	6.24536	7.03176	5.59013	6.28909	0.00625903	**
2-HG	C02630	NT2	C13-03	5	30643.1	60620.1	61011	1.9276	0.728	0.3777	1.09309	2.43243	2.25727	1.9276	0.0330065	*
2-HG	C02630	I3sg5	C13-03	5	0	5675.69	18100.3	0.355264	0.4425	1.2456	0	0.214813	0.85098	0.355264	0.0330065	*
2-HG	C02630	NT2	C13-04	5	98808.7	66840.1	13219.5	2.23193	1.567	0.7021	3.52467	2.68202	0.489091	2.23193	0.922863
2-HG	C02630	I3sg5	C13-04	5	58684.5	54628.5	38920.3	2.13642	0.3462	0.162	2.51186	2.06757	1.82983	2.13642	0.922863
2-HG	C02630	NT2	C13-05	5	83513.9	0	51485.8	1.62798	1.5087	0.9267	2.97908	0	1.90486	1.62798	0.134992
2-HG	C02630	I3sg5	C13-05	5	0	0	0	0	0	NA	0	0	0	0	0.134992
3PG	C00197	NT2	C12 PARENT	3	52195.5	115315	161052	6.52991	2.8654	0.4388	3.4464	7.03257	9.11074	6.52991	0.655688
3PG	C00197	I3sg5	C12 PARENT	3	141904	89467.3	93277.4	7.76872	3.4197	0.4402	11.2746	4.44218	7.58937	7.76872	0.655688
3PG	C00197	NT2	C13-03	3	1.4623e+06	1.52441e+06	1.60667e+06	93.4701	2.8654	0.0307	96.5536	92.9674	90.8893	93.4701	0.655688
3PG	C00197	I3sg5	C13-03	3	1.11671e+06	1.92457e+06	1.13578e+06	92.2313	3.4197	0.0371	88.7254	95.5578	92.4106	92.2313	0.655688
5-Oxoproline	C01879	NT2	C12 PARENT	5	1.59149e+07	1.47481e+07	1.26969e+07	92.4568	1.7122	0.0185	92.8362	90.5868	93.9475	92.4568	0.228215
5-Oxoproline	C01879	I3sg5	C12 PARENT	5	1.09274e+07	1.43755e+07	1.08351e+07	93.9867	0.737	0.0078	94.5221	93.1461	94.292	93.9867	0.228215
5-Oxoproline	C01879	NT2	C13-01	5	1963.28	199562	75759	0.59926	0.6081	1.0147	0.0114524	1.22577	0.560561	0.59926	0.512496
5-Oxoproline	C01879	I3sg5	C13-01	5	0	128637	0	0.277833	0.4812	1.7321	0	0.8335	0	0.277833	0.512496
5-Oxoproline	C01879	NT2	C13-02	5	778181	841223	588888	4.6879	0.4248	0.0906	4.53935	5.16703	4.35734	4.6879	0.0530885
5-Oxoproline	C01879	I3sg5	C13-02	5	405929	584701	481858	3.83107	0.343	0.0895	3.5113	3.78856	4.19335	3.83107	0.0530885
5-Oxoproline	C01879	NT2	C13-04	5	354830	344919	112244	1.67298	0.73	0.4363	2.06982	2.11859	0.830525	1.67298	0.551105
5-Oxoproline	C01879	I3sg5	C13-04	5	134356	256447	152207	1.3828	0.2548	0.1842	1.16219	1.66164	1.32457	1.3828	0.551105
5-Oxoproline	C01879	NT2	C13-05	5	93113.1	146823	41097.4	0.583024	0.3009	0.516	0.543154	0.901826	0.30409	0.583024	0.817545
5-Oxoproline	C01879	I3sg5	C13-05	5	93000.5	87999.3	21843.1	0.521579	0.3101	0.5945	0.804458	0.57019	0.190089	0.521579	0.817545
A	C00212	NT2	C12 PARENT	10	232913	189369	201245	29.6426	3.8527	0.13	29.6257	25.7984	33.5037	29.6426	0.351267
A	C00212	I3sg5	C12 PARENT	10	114441	184611	168734	33.537	5.1087	0.1523	39.4088	30.1114	31.0907	33.537	0.351267
A	C00212	NT2	C13-04	10	16096.1	23773.2	0	1.76202	1.6381	0.9297	2.04737	3.23871	0	1.76202	0.396179
A	C00212	I3sg5	C13-04	10	0	3415.31	9155.59	0.748018	0.8596	1.1491	0	0.557061	1.68699	0.748018	0.396179
A	C00212	NT2	C13-05	10	485926	480830	374534	63.2222	1.9959	0.0316	61.8082	65.5052	62.3532	63.2222	0.795979
A	C00212	I3sg5	C13-05	10	175953	405068	350974	63.7768	2.8462	0.0446	60.5912	66.0694	64.6699	63.7768	0.795979
A	C00212	NT2	C13-06	10	51249.1	40061	24886	5.37315	1.1901	0.2215	6.51872	5.45765	4.14308	5.37315	0.0464228	*
A	C00212	I3sg5	C13-06	10	0	20000	13852.5	1.93819	1.7156	0.8852	0	3.26215	2.55243	1.93819	0.0464228	*
Ac-carnitine	C02571	NT2	C12 PARENT	9	9.19869e+06	8.60388e+06	5.90498e+06	65.3489	1.3952	0.0214	65.8984	66.3858	63.7626	65.3489	0.0291724	*
Ac-carnitine	C02571	I3sg5	C12 PARENT	9	3.95957e+06	7.078e+06	4.43801e+06	60.6452	2.012	0.0332	59.8135	59.1824	62.9397	60.6452	0.0291724	*
Ac-carnitine	C02571	NT2	C13-01	9	0	0	0	0	0	NA	0	0	0	0	NA
Ac-carnitine	C02571	I3sg5	C13-01	9	0	0	0	0	0	NA	0	0	0	0	NA
Ac-carnitine	C02571	NT2	C13-02	9	4.7602e+06	4.35655e+06	3.35589e+06	34.6511	1.3952	0.0403	34.1016	33.6142	36.2374	34.6511	0.0291724	*
Ac-carnitine	C02571	I3sg5	C13-02	9	2.6603e+06	4.88164e+06	2.6132e+06	39.3548	2.012	0.0511	40.1865	40.8176	37.0603	39.3548	0.0291724	*
Ac-carnitine	C02571	NT2	C13-03	9	0	0	0	0	0	NA	0	0	0	0	NA
Ac-carnitine	C02571	I3sg5	C13-03	9	0	0	0	0	0	NA	0	0	0	0	NA
Acetyl-CoA	C00024	NT2	C12 PARENT	23	6946.12	7112.65	17920.7	11.9254	1.5227	0.1277	10.7879	11.3331	13.6553	11.9254	0.208862
Acetyl-CoA	C00024	I3sg5	C12 PARENT	23	16697.6	5849.87	8432.88	13.5775	1.1565	0.0852	14.7498	12.4375	13.5453	13.5775	0.208862
Acetyl-CoA	C00024	NT2	C13-01	23	0	54.7635	439.461	0.140707	0.1737	1.2346	0	0.0872585	0.334863	0.140707	0.233282
Acetyl-CoA	C00024	I3sg5	C13-01	23	0	0	0	0	0	NA	0	0	0	0	0.233282
Acetyl-CoA	C00024	NT2	C13-02	23	8629.15	9883.66	17800.6	14.238	1.3105	0.092	13.4018	15.7483	13.5638	14.238	0.973274
Acetyl-CoA	C00024	I3sg5	C13-02	23	15753.2	7662.37	7695.46	14.1891	1.9793	0.1395	13.9155	16.291	12.3608	14.1891	0.973274
Acetyl-CoA	C00024	NT2	C13-03	23	0	0	263.734	0.0669872	0.116	1.7321	0	0	0.200962	0.0669872	0.186166
Acetyl-CoA	C00024	I3sg5	C13-03	23	1316.11	0	425.142	0.615157	0.5842	0.9497	1.16259	0	0.682885	0.615157	0.186166
Acetyl-CoA	C00024	NT2	C13-04	23	0	958.186	2063.8	1.03311	0.895	0.8663	0	1.52674	1.57259	1.03311	0.481271
Acetyl-CoA	C00024	I3sg5	C13-04	23	134.721	509.192	330.677	0.577584	0.4835	0.8371	0.119006	1.0826	0.53115	0.577584	0.481271
Acetyl-CoA	C00024	NT2	C13-05	23	19253.1	17703.1	44446.8	30.659	2.9052	0.0948	29.9017	28.2075	33.8678	30.659	0.403449
Acetyl-CoA	C00024	I3sg5	C13-05	23	36464.9	15392	19796	32.2445	0.4648	0.0144	32.2112	32.7251	31.7973	32.2445	0.403449
Acetyl-CoA	C00024	NT2	C13-06	23	3340.62	3353.68	6023.55	5.04059	0.398	0.079	5.18827	5.34364	4.58987	5.04059	0.164521
Acetyl-CoA	C00024	I3sg5	C13-06	23	3008.04	2423.91	2076.92	3.71557	1.2907	0.3474	2.65714	5.1535	3.33606	3.71557	0.164521
Acetyl-CoA	C00024	NT2	C13-07	23	24410.2	23305	41630.7	35.5889	3.3713	0.0947	37.9112	37.1335	31.722	35.5889	0.558623
Acetyl-CoA	C00024	I3sg5	C13-07	23	39093.5	14957.5	22427.4	34.1195	2.1415	0.0628	34.5332	31.8013	36.024	34.1195	0.558623
Acetyl-CoA	C00024	NT2	C13-08	23	1808.7	373.256	0	1.1346	1.4803	1.3047	2.80907	0.594734	0	1.1346	0.86198
Acetyl-CoA	C00024	I3sg5	C13-08	23	737.625	239.443	1072.32	0.961027	0.6632	0.6901	0.651579	0.509082	1.72242	0.961027	0.86198
Acetyl-CoA	C00024	NT2	C13-09	23	0	15.842	646.68	0.172668	0.2775	1.6071	0	0.0252422	0.492761	0.172668	0.341807
Acetyl-CoA	C00024	I3sg5	C13-09	23	0	0	0	0	0	NA	0	0	0	0	0.341807
Aconitate	C00417	NT2	C12 PARENT	6	179971	113909	231782	40.8063	9.065	0.2221	38.9875	32.7885	50.6428	40.8063	0.959671
Aconitate	C00417	I3sg5	C12 PARENT	6	122337	139783	193284	40.5044	3.5004	0.0864	37.0345	40.4442	44.0346	40.5044	0.959671
Aconitate	C00417	NT2	C13-02	6	175633	173101	129225	38.7031	10.8109	0.2793	38.0476	49.8269	28.2349	38.7031	0.190881
Aconitate	C00417	I3sg5	C13-02	6	114106	62342.2	116221	26.3529	8.2532	0.3132	34.5429	18.0378	26.4778	26.3529	0.190881
Aconitate	C00417	NT2	C13-03	6	0	1672.63	34251	2.65502	4.1886	1.5776	0	0.481466	7.4836	2.65502	0.319335
Aconitate	C00417	I3sg5	C13-03	6	0	62464.4	41697.7	9.19096	9.0405	0.9836	0	18.0732	9.49969	9.19096	0.319335
Aconitate	C00417	NT2	C13-04	6	59849.9	43961.6	35599.5	11.1327	2.9092	0.2613	12.9654	12.6543	7.77824	11.1327	0.0246722	*
Aconitate	C00417	I3sg5	C13-04	6	85068.5	68500.3	79249.9	21.209	4.0324	0.1901	25.7524	19.8196	18.0549	21.209	0.0246722	*
Aconitate	C00417	NT2	C13-05	6	46158.4	14760.6	26822.6	6.70292	2.9664	0.4426	9.99939	4.24881	5.86055	6.70292	0.0902989
Aconitate	C00417	I3sg5	C13-05	6	8820.78	12529.5	8484.5	2.74282	0.8485	0.3093	2.67027	3.62524	1.93296	2.74282	0.0902989
Adenine	C00147	NT2	C12 PARENT	5	626329	412474	396500	100	0	0	100	100	100	100	0.577335
Adenine	C00147	I3sg5	C12 PARENT	5	190095	484824	236893	100	0	0	100	100	100	100	0.577335
Adenine	C00147	NT2	C13-01	5	0	0	0	0	0	NA	0	0	0	0	NA
Adenine	C00147	I3sg5	C13-01	5	0	0	0	0	0	NA	0	0	0	0	NA
ADP	C00008	NT2	C12 PARENT	10	5.96114e+06	6.06892e+06	5.43195e+06	19.5847	0.8213	0.0419	18.811	19.4965	20.4465	19.5847	0.0196005	*
ADP	C00008	I3sg5	C12 PARENT	10	3.8439e+06	4.38197e+06	3.10002e+06	21.4607	0.2612	0.0122	21.5742	21.6459	21.1619	21.4607	0.0196005	*
ADP	C00008	NT2	C13-01	10	0	0	0	0	0	NA	0	0	0	0	NA
ADP	C00008	I3sg5	C13-01	10	0	0	0	0	0	NA	0	0	0	0	NA
ADP	C00008	NT2	C13-02	10	243897	222556	223388	0.775154	0.0631	0.0814	0.76964	0.714966	0.840856	0.775154	0.598877
ADP	C00008	I3sg5	C13-02	10	92656.6	173902	111750	0.713974	0.1747	0.2447	0.520043	0.859034	0.762845	0.713974	0.598877
ADP	C00008	NT2	C13-03	10	257605	370341	271392	1.00806	0.1888	0.1873	0.812898	1.18973	1.02155	1.00806	0.186881
ADP	C00008	I3sg5	C13-03	10	229600	274010	154805	1.23298	0.156	0.1265	1.28865	1.35354	1.05676	1.23298	0.186881
ADP	C00008	NT2	C13-04	10	481722	473798	405050	1.52229	0.0023	0.0015	1.52012	1.52209	1.52466	1.52229	0.469034
ADP	C00008	I3sg5	C13-04	10	100324	210953	288736	1.19205	0.7159	0.6005	0.563075	1.04206	1.97102	1.19205	0.469034
ADP	C00008	NT2	C13-05	10	2.213e+07	2.1631e+07	1.85239e+07	69.6831	0.1757	0.0025	69.8333	69.4899	69.7262	69.6831	0.449962
ADP	C00008	I3sg5	C13-05	10	1.28029e+07	1.41516e+07	1.01462e+07	70.3414	1.3518	0.0192	71.8574	69.9053	69.2615	70.3414	0.449962
ADP	C00008	NT2	C13-06	10	1.87858e+06	1.78296e+06	1.35701e+06	5.58792	0.4276	0.0765	5.92805	5.72779	5.10792	5.58792	0.0240256	*
ADP	C00008	I3sg5	C13-06	10	605168	723887	689557	3.89319	0.7106	0.1825	3.39656	3.57582	4.70717	3.89319	0.0240256	*
ADP	C00008	NT2	C13-07	10	655604	578683	350058	1.7485	0.3876	0.2217	2.06882	1.85903	1.31766	1.7485	0.150528
ADP	C00008	I3sg5	C13-07	10	142543	327622	158036	1.16574	0.416	0.3569	0.800036	1.61838	1.07881	1.16574	0.150528
ADP	C00008	NT2	C13-08	10	81201	0	3911.88	0.0903208	0.1439	1.593	0.256238	0	0.0147248	0.0903208	0.338028
ADP	C00008	I3sg5	C13-08	10	0	0	0	0	0	NA	0	0	0	0	0.338028
Ala	C00041	NT2	C12 PARENT	3	2.00446e+06	1.91042e+06	1.39634e+06	8.51804	0.2126	0.025	8.67177	8.60694	8.27542	8.51804	0.134008
Ala	C00041	I3sg5	C12 PARENT	3	918449	1.26944e+06	1.1411e+06	8.97591	0.3656	0.0407	9.00636	8.59607	9.32529	8.97591	0.134008
Ala	C00041	NT2	C13-01	3	15697.1	2227.37	0	0.0259813	0.0367	1.4108	0.0679091	0.0100349	0	0.0259813	0.286876
Ala	C00041	I3sg5	C13-01	3	0	0	0	0	0	NA	0	0	0	0	0.286876
Ala	C00041	NT2	C13-02	3	398048	217644	239733	1.37446	0.3729	0.2713	1.72205	0.980543	1.42078	1.37446	0.136675
Ala	C00041	I3sg5	C13-02	3	0	134106	126820	0.64817	0.565	0.8717	0	0.90811	1.0364	0.64817	0.136675
Ala	C00041	NT2	C13-03	3	2.06966e+07	2.0066e+07	1.52372e+07	90.0815	0.473	0.0053	89.5383	90.4025	90.3038	90.0815	0.573497
Ala	C00041	I3sg5	C13-03	3	9.27933e+06	1.33641e+07	1.09686e+07	90.3759	0.6856	0.0076	90.9936	90.4958	89.6383	90.3759	0.573497
AMP	C00020	NT2	C12 PARENT	10	4.73695e+06	4.86539e+06	4.31088e+06	20.39	0.6757	0.0331	19.6958	20.4284	21.0456	20.39	0.0175136	*
AMP	C00020	I3sg5	C12 PARENT	10	2.53966e+06	4.21847e+06	2.61061e+06	22.6577	0.7462	0.0329	22.5812	21.9527	23.4392	22.6577	0.0175136	*
AMP	C00020	NT2	C13-01	10	0	0	0	0	0	NA	0	0	0	0	NA
AMP	C00020	I3sg5	C13-01	10	0	0	0	0	0	NA	0	0	0	0	NA
AMP	C00020	NT2	C13-02	10	159982	197751	154038	0.749167	0.0826	0.1102	0.66519	0.830301	0.752009	0.749167	0.0755961
AMP	C00020	I3sg5	C13-02	10	108766	157866	117803	0.948765	0.1191	0.1256	0.967081	0.821528	1.05768	0.948765	0.0755961
AMP	C00020	NT2	C13-03	10	237781	208624	148033	0.862441	0.1335	0.1548	0.988673	0.875957	0.722693	0.862441	0.164024
AMP	C00020	I3sg5	C13-03	10	126108	196455	103448	1.02414	0.0963	0.094	1.12128	1.02234	0.928805	1.02414	0.164024
AMP	C00020	NT2	C13-04	10	382545	389516	258991	1.49682	0.2025	0.1353	1.59059	1.63547	1.26439	1.49682	0.879581
AMP	C00020	I3sg5	C13-04	10	146606	243278	229225	1.54254	0.4469	0.2897	1.30354	1.266	2.05808	1.54254	0.879581
AMP	C00020	NT2	C13-05	10	1.66888e+07	1.6535e+07	1.44273e+07	69.7501	0.5923	0.0085	69.3907	69.4258	70.4338	69.7501	0.507857
AMP	C00020	I3sg5	C13-05	10	7.83381e+06	1.34977e+07	7.4822e+06	69.0246	1.6255	0.0235	69.6538	70.2414	67.1785	69.0246	0.507857
AMP	C00020	NT2	C13-06	10	1.37567e+06	1.21633e+06	948728	5.15288	0.5456	0.1059	5.71993	5.10704	4.63166	5.15288	0.0187328	*
AMP	C00020	I3sg5	C13-06	10	382495	705186	456137	3.72203	0.3502	0.0941	3.40093	3.66975	4.0954	3.72203	0.0187328	*
AMP	C00020	NT2	C13-07	10	426752	337608	235545	1.44728	0.3133	0.2165	1.7744	1.41752	1.14993	1.44728	0.138576
AMP	C00020	I3sg5	C13-07	10	109330	197209	138358	1.0802	0.1429	0.1323	0.972098	1.02627	1.24224	1.0802	0.138576
AMP	C00020	NT2	C13-08	10	42009.6	66559.1	0	0.151379	0.1412	0.9326	0.174672	0.279464	0	0.151379	0.136849
AMP	C00020	I3sg5	C13-08	10	0	0	0	0	0	NA	0	0	0	0	0.136849
Arg-Succ	C03406	NT2	C12 PARENT	10	144235	93192.2	102911	86.0744	7.2799	0.0846	93.2036	78.6527	86.3668	86.0744	0.179042
Arg-Succ	C03406	I3sg5	C12 PARENT	10	81337.5	119740	14705.3	94.6148	5.4455	0.0576	89.1109	94.7335	100	94.6148	0.179042
Arg-Succ	C03406	NT2	C13-02	10	0	19133.7	8214.5	7.68081	8.103	1.055	0	16.1485	6.89394	7.68081	0.704659
Arg-Succ	C03406	I3sg5	C13-02	10	9939.19	6656.71	0	5.3852	5.4455	1.0112	10.8891	5.26651	0	5.3852	0.704659
Arg-Succ	C03406	NT2	C13-03	10	10517.6	6159.85	8030.13	6.2448	0.9063	0.1451	6.79637	5.19881	6.73922	6.2448	0.000282406	***
Arg-Succ	C03406	I3sg5	C13-03	10	0	0	0	0	0	NA	0	0	0	0	0.000282406	***
Asn	C00152	NT2	C12 PARENT	4	2.19307e+06	2.11751e+06	1.92789e+06	77.9528	8.2876	0.1063	72.2819	74.1126	87.4639	77.9528	0.942376
Asn	C00152	I3sg5	C12 PARENT	4	1.52737e+06	1.87709e+06	1.25209e+06	78.5033	9.2168	0.1174	88.73	75.9414	70.8385	78.5033	0.942376
Asn	C00152	NT2	C13-01	4	128932	4274.92	0	1.46638	2.4114	1.6445	4.24951	0.149622	0	1.46638	0.957454
Asn	C00152	I3sg5	C13-01	4	12586.3	34546.5	44605.1	1.5508	0.906	0.5842	0.73118	1.39765	2.52359	1.5508	0.957454
Asn	C00152	NT2	C13-02	4	318034	330591	175297	10.0019	1.8561	0.1856	10.4822	11.5706	7.95281	10.0019	0.762954
Asn	C00152	I3sg5	C13-02	4	0	272253	258222	8.54123	7.6122	0.8912	0	11.0145	14.6092	8.54123	0.762954
Asn	C00152	NT2	C13-03	4	371795	363126	101025	9.84892	4.5658	0.4636	12.2541	12.7094	4.5833	9.84892	0.654693
Asn	C00152	I3sg5	C13-03	4	181411	287873	198056	11.1302	0.5576	0.0501	10.5388	11.6465	11.2053	11.1302	0.654693
Asn	C00152	NT2	C13-04	4	22220.8	41650.9	0	0.730052	0.7289	0.9984	0.732383	1.45777	0	0.730052	0.415848
Asn	C00152	I3sg5	C13-04	4	0	0	14555.4	0.274496	0.4754	1.7321	0	0	0.823487	0.274496	0.415848
Asp	C00049	NT2	C12 PARENT	4	3.3247e+07	3.20098e+07	2.70003e+07	63.9621	0.8359	0.0131	63.0765	64.0724	64.7373	63.9621	0.806358
Asp	C00049	I3sg5	C12 PARENT	4	1.50429e+07	2.00097e+07	1.74679e+07	63.7766	0.8983	0.0141	62.8129	63.9263	64.5906	63.7766	0.806358
Asp	C00049	NT2	C13-01	4	1.71462e+06	1.34882e+06	977062	2.76517	0.4587	0.1659	3.25299	2.69986	2.34266	2.76517	0.462467
Asp	C00049	I3sg5	C13-01	4	491500	938903	621579	2.45009	0.4915	0.2006	2.05229	2.99957	2.2984	2.45009	0.462467
Asp	C00049	NT2	C13-02	4	8.36798e+06	7.72433e+06	6.54706e+06	15.6783	0.2079	0.0133	15.8758	15.4614	15.6976	15.6783	0.625032
Asp	C00049	I3sg5	C13-02	4	3.82063e+06	4.77135e+06	4.17933e+06	15.5501	0.3647	0.0235	15.9533	15.2433	15.4538	15.5501	0.625032
Asp	C00049	NT2	C13-03	4	6.59923e+06	6.36841e+06	5.44388e+06	12.7733	0.2672	0.0209	12.5201	12.7473	13.0525	12.7733	0.31607
Asp	C00049	I3sg5	C13-03	4	3.32709e+06	4.03369e+06	3.47134e+06	13.205	0.5959	0.0451	13.8925	12.8867	12.8359	13.205	0.31607
Asp	C00049	NT2	C13-04	4	2.78017e+06	2.50744e+06	1.73914e+06	4.82115	0.5783	0.12	5.27457	5.01901	4.16987	4.82115	0.61528
Asp	C00049	I3sg5	C13-04	4	1.26665e+06	1.54758e+06	1.30387e+06	5.01814	0.2425	0.0483	5.28898	4.94415	4.82128	5.01814	0.61528
ATP	C00002	NT2	C12 PARENT	10	1.25605e+07	1.07683e+07	1.19469e+07	19.2856	0.6955	0.0361	18.5626	19.3442	19.95	19.2856	0.110036
ATP	C00002	I3sg5	C12 PARENT	10	7.31592e+06	7.96708e+06	5.17676e+06	20.6766	0.9493	0.0459	20.5191	21.6948	19.8159	20.6766	0.110036
ATP	C00002	NT2	C13-01	10	0	0	0	0	0	NA	0	0	0	0	NA
ATP	C00002	I3sg5	C13-01	10	0	0	0	0	0	NA	0	0	0	0	NA
ATP	C00002	NT2	C13-02	10	592262	377944	645853	0.87757	0.1998	0.2277	0.875275	0.678938	1.0785	0.87757	0.209601
ATP	C00002	I3sg5	C13-02	10	270279	260007	161535	0.694801	0.0708	0.1019	0.758056	0.708015	0.618332	0.694801	0.209601
ATP	C00002	NT2	C13-03	10	618965	513708	616068	0.955441	0.0636	0.0666	0.914737	0.922826	1.02876	0.955441	0.172088
ATP	C00002	I3sg5	C13-03	10	491007	375357	276443	1.15248	0.1954	0.1695	1.37713	1.02212	1.05818	1.15248	0.172088
ATP	C00002	NT2	C13-04	10	1.16377e+06	852082	742613	1.49688	0.2417	0.1615	1.71987	1.53068	1.24008	1.49688	0.871269
ATP	C00002	I3sg5	C13-04	10	439698	581115	466445	1.53371	0.2793	0.1821	1.23323	1.58241	1.78549	1.53371	0.871269
ATP	C00002	NT2	C13-05	10	4.69036e+07	3.88824e+07	4.17204e+07	69.611	0.2706	0.0039	69.3164	69.8484	69.6681	69.611	0.711545
ATP	C00002	I3sg5	C13-05	10	2.525e+07	2.55199e+07	1.80662e+07	69.822	0.8798	0.0126	70.819	69.4924	69.1547	69.822	0.711545
ATP	C00002	NT2	C13-06	10	4.54816e+06	3.32624e+06	3.30466e+06	6.07171	0.6073	0.1	6.7215	5.97525	5.51839	6.07171	0.104252
ATP	C00002	I3sg5	C13-06	10	1.42343e+06	1.39351e+06	1.52006e+06	4.53516	1.1158	0.246	3.99231	3.7946	5.81856	4.53516	0.104252
ATP	C00002	NT2	C13-07	10	1.19263e+06	763334	819942	1.501	0.2265	0.1509	1.76253	1.37125	1.36921	1.501	0.99356
ATP	C00002	I3sg5	C13-07	10	454347	572886	434751	1.49949	0.2018	0.1346	1.27431	1.56	1.66417	1.49949	0.99356
ATP	C00002	NT2	C13-08	10	85995.6	182792	88012.3	0.200809	0.1109	0.5523	0.127089	0.328368	0.14697	0.200809	0.188295
ATP	C00002	I3sg5	C13-08	10	9568.85	53489.4	22113.2	0.0857131	0.0594	0.6932	0.0268379	0.145655	0.0846464	0.0857131	0.188295
Carbamoyl-Asp	C00438	NT2	C12 PARENT	5	6.52901e+06	5.54541e+06	7.03316e+06	72.6924	0.9553	0.0131	73.2872	73.1995	71.5904	72.6924	0.113456
Carbamoyl-Asp	C00438	I3sg5	C12 PARENT	5	8.36122e+06	8.12768e+06	5.69498e+06	71.3176	0.6903	0.0097	70.5342	71.5817	71.8368	71.3176	0.113456
Carbamoyl-Asp	C00438	NT2	C13-01	5	15206.4	0	0	0.0568965	0.0985	1.7321	0.170689	0	0	0.0568965	0.691672
Carbamoyl-Asp	C00438	I3sg5	C13-01	5	3509.04	0	21711.3	0.101157	0.1503	1.4858	0.0296018	0	0.273868	0.101157	0.691672
Carbamoyl-Asp	C00438	NT2	C13-02	5	0	0	0	0	0	NA	0	0	0	0	NA
Carbamoyl-Asp	C00438	I3sg5	C13-02	5	0	0	0	0	0	NA	0	0	0	0	NA
Carbamoyl-Asp	C00438	NT2	C13-03	5	2.34709e+06	2.03034e+06	2.791e+06	27.1853	1.0844	0.0399	26.3457	26.8005	28.4096	27.1853	0.17142
Carbamoyl-Asp	C00438	I3sg5	C13-03	5	3.44792e+06	3.22673e+06	2.19869e+06	28.413	0.6759	0.0238	29.0862	28.4183	27.7344	28.413	0.17142
Carbamoyl-Asp	C00438	NT2	C13-04	5	17490.6	0	0	0.0654433	0.1134	1.7321	0.19633	0	0	0.0654433	0.441651
Carbamoyl-Asp	C00438	I3sg5	C13-04	5	41483.2	0	12282.3	0.168292	0.1754	1.042	0.349947	0	0.15493	0.168292	0.441651
CDP	C00112	NT2	C12 PARENT	9	1.06599e+06	961928	906641	38.7573	1.4048	0.0362	39.2988	39.8109	37.1623	38.7573	0.0598217
CDP	C00112	I3sg5	C12 PARENT	9	685153	640986	598071	42.8861	2.3603	0.055	45.0192	40.3505	43.2887	42.8861	0.0598217
CDP	C00112	NT2	C13-04	9	0	0	0	0	0	NA	0	0	0	0	NA
CDP	C00112	I3sg5	C13-04	9	0	0	0	0	0	NA	0	0	0	0	NA
CDP	C00112	NT2	C13-05	9	1.11467e+06	991606	1.07793e+06	42.1053	1.7999	0.0427	41.0934	41.0391	44.1834	42.1053	0.303913
CDP	C00112	I3sg5	C13-05	9	624010	660500	544292	40.6589	1.131	0.0278	41.0017	41.5789	39.3961	40.6589	0.303913
CDP	C00112	NT2	C13-06	9	183363	109537	126513	5.49297	1.1446	0.2084	6.7599	4.53336	5.18566	5.49297	0.120194
CDP	C00112	I3sg5	C13-06	9	0	73654.9	40579.9	2.52461	2.3457	0.9291	0	4.63662	2.93719	2.52461	0.120194
CDP	C00112	NT2	C13-07	9	218320	200972	257216	8.96971	1.3691	0.1526	8.04859	8.31751	10.543	8.96971	0.712605
CDP	C00112	I3sg5	C13-07	9	132454	140756	145157	9.35678	0.9989	0.1068	8.70313	8.86065	10.5066	9.35678	0.712605
CDP	C00112	NT2	C13-08	9	130183	152202	71375.2	4.67469	1.6902	0.3616	4.79936	6.29913	2.9256	4.67469	0.928367
CDP	C00112	I3sg5	C13-08	9	80294.9	72650	53487.3	4.57357	0.7022	0.1535	5.27592	4.57336	3.87144	4.57357	0.928367
CDP-choline	C00307	NT2	C12 PARENT	14	72279.5	71387.5	80579.9	54.1798	1.9399	0.0358	54.9711	55.5989	51.9693	54.1798	0.695171
CDP-choline	C00307	I3sg5	C12 PARENT	14	95822.6	136381	68196.1	55.907	6.8303	0.1222	48.8108	56.4741	62.436	55.907	0.695171
CDP-choline	C00307	NT2	C13-05	14	57617.6	57009.9	72241.9	44.9377	1.4616	0.0325	43.8203	44.4011	46.5918	44.9377	0.408508
CDP-choline	C00307	I3sg5	C13-05	14	94594.7	96173.9	41029.6	41.858	5.595	0.1337	48.1854	39.8247	37.564	41.858	0.408508
CDP-choline	C00307	NT2	C13-06	14	0	0	0	0	0	NA	0	0	0	0	NA
CDP-choline	C00307	I3sg5	C13-06	14	0	0	0	0	0	NA	0	0	0	0	NA
CDP-choline	C00307	NT2	C13-07	14	1589.17	0	2231.05	0.882506	0.7729	0.8758	1.20862	0	1.43889	0.882506	0.329775
CDP-choline	C00307	I3sg5	C13-07	14	5896.93	8938.1	0	2.235	1.9667	0.88	3.00382	3.70118	0	2.235	0.329775
CDP-EtA	C00570	NT2	C12 PARENT	11	464926	475639	454582	45.4126	1.556	0.0343	46.2337	46.3862	43.618	45.4126	0.118226
CDP-EtA	C00570	I3sg5	C12 PARENT	11	452739	588837	316156	47.5356	1.0064	0.0212	47.4167	46.5939	48.5961	47.5356	0.118226
CDP-EtA	C00570	NT2	C13-05	11	424061	421225	413632	40.9794	1.2436	0.0303	42.1699	41.0795	39.6888	40.9794	0.268572
CDP-EtA	C00570	I3sg5	C13-05	11	389408	544806	280516	42.3372	1.3453	0.0318	40.7838	43.1098	43.1179	42.3372	0.268572
CDP-EtA	C00570	NT2	C13-06	11	45205.3	30806.6	18677.6	3.09729	1.354	0.4372	4.49535	3.00438	1.79215	3.09729	0.159509
CDP-EtA	C00570	I3sg5	C13-06	11	12655.9	31135.5	3121.05	1.42298	0.9956	0.6996	1.32548	2.46371	0.479735	1.42298	0.159509
CDP-EtA	C00570	NT2	C13-07	11	41390.7	79322.6	112008	7.53307	3.3203	0.4408	4.11601	7.73586	10.7473	7.53307	0.723757
CDP-EtA	C00570	I3sg5	C13-07	11	76595.6	72812.2	42332.3	6.76349	1.1519	0.1703	8.02207	5.76153	6.50687	6.76349	0.723757
CDP-EtA	C00570	NT2	C13-08	11	30018.1	18396.2	43288.8	2.9776	1.1798	0.3962	2.98509	1.79407	4.15364	2.9776	0.244674
CDP-EtA	C00570	I3sg5	C13-08	11	23412	26173	8453.63	1.94081	0.5872	0.3026	2.452	2.07104	1.2994	1.94081	0.244674
Cit	C00158	NT2	C12 PARENT	6	4.04352e+07	3.28554e+07	3.53524e+07	32.304	1.0362	0.0321	32.1825	31.334	33.3957	32.304	0.0347864	*
Cit	C00158	I3sg5	C12 PARENT	6	2.71971e+07	3.07018e+07	2.33791e+07	34.8047	0.9092	0.0261	35.2336	35.4202	33.7603	34.8047	0.0347864	*
Cit	C00158	NT2	C13-01	6	1.76091e+06	1.74494e+06	1.85703e+06	1.60663	0.1833	0.1141	1.40151	1.66414	1.75425	1.60663	0.832502
Cit	C00158	I3sg5	C13-01	6	1.21412e+06	1.40917e+06	1.07197e+06	1.5822	0.0397	0.0251	1.57288	1.62574	1.54797	1.5822	0.832502
Cit	C00158	NT2	C13-02	6	4.40768e+07	3.75713e+07	3.68301e+07	35.2346	0.5368	0.0152	35.0808	35.8315	34.7916	35.2346	0.0705297
Cit	C00158	I3sg5	C13-02	6	2.56321e+07	2.92539e+07	2.40575e+07	33.8987	0.7776	0.0229	33.2062	33.7498	34.74	33.8987	0.0705297
Cit	C00158	NT2	C13-03	6	7.6476e+06	6.65866e+06	6.43114e+06	6.17075	0.1556	0.0252	6.08674	6.35031	6.07518	6.17075	0.313204
Cit	C00158	I3sg5	C13-03	6	4.95734e+06	5.41386e+06	4.30969e+06	6.29715	0.1089	0.0173	6.42219	6.24589	6.22337	6.29715	0.313204
Cit	C00158	NT2	C13-04	6	1.58912e+07	1.32326e+07	1.27679e+07	12.443	0.3309	0.0266	12.6478	12.6198	12.0612	12.443	0.0334001	*
Cit	C00158	I3sg5	C13-04	6	9.09294e+06	9.87096e+06	8.21473e+06	11.6767	0.2534	0.0217	11.7798	11.388	11.8624	11.6767	0.0334001	*
Cit	C00158	NT2	C13-05	6	1.15292e+07	9.50453e+06	9.42568e+06	9.04817	0.1368	0.0151	9.17614	9.0644	8.90398	9.04817	0.492377
Cit	C00158	I3sg5	C13-05	6	7.05102e+06	7.83677e+06	6.34818e+06	9.11424	0.0653	0.0072	9.13454	9.04117	9.16701	9.11424	0.492377
Cit	C00158	NT2	C13-06	6	4.30268e+06	3.28807e+06	3.1949e+06	3.19279	0.2091	0.0655	3.42451	3.13581	3.01806	3.19279	0.0123651	*
Cit	C00158	I3sg5	C13-06	6	2.04616e+06	2.19231e+06	1.86902e+06	2.62632	0.0875	0.0333	2.65079	2.52923	2.69893	2.62632	0.0123651	*
CMP	C00055	NT2	C12 PARENT	9	137667	141784	228789	60.2779	17.1123	0.2839	65.9401	41.0522	73.8414	60.2779	0.74184
CMP	C00055	I3sg5	C12 PARENT	9	191015	138034	48527.8	53.9711	25.7733	0.4775	77.7718	57.5437	26.5979	53.9711	0.74184
CMP	C00055	NT2	C13-05	9	71108.6	203591	81049.3	39.7221	17.1123	0.4308	34.0599	58.9478	26.1586	39.7221	0.74184
CMP	C00055	I3sg5	C13-05	9	54594.5	101843	133922	46.0289	25.7733	0.5599	22.2282	42.4563	73.4021	46.0289	0.74184
CoA	C00010	NT2	C12 PARENT	21	103303	97997.9	83817	31.7236	0.3952	0.0125	31.6396	31.3771	32.1541	31.7236	0.00317922	**
CoA	C00010	I3sg5	C12 PARENT	21	60147.1	77772.6	52827.7	35.3929	0.9221	0.0261	36.4576	34.85	34.871	35.3929	0.00317922	**
CoA	C00010	NT2	C13-01	21	0	0	0	0	0	NA	0	0	0	0	NA
CoA	C00010	I3sg5	C13-01	21	0	0	0	0	0	NA	0	0	0	0	NA
CoA	C00010	NT2	C13-02	21	0	0	0	0	0	NA	0	0	0	0	NA
CoA	C00010	I3sg5	C13-02	21	0	0	0	0	0	NA	0	0	0	0	NA
CoA	C00010	NT2	C13-03	21	3205.07	3886.62	2184.8	1.0214	0.206	0.2017	0.981648	1.24442	0.838137	1.0214	0.0354811	*
CoA	C00010	I3sg5	C13-03	21	1080.64	992.873	1006.12	0.588021	0.124	0.2109	0.655022	0.444907	0.664132	0.588021	0.0354811	*
CoA	C00010	NT2	C13-04	21	6017.67	4668.94	4222.45	1.65261	0.1764	0.1067	1.84309	1.49491	1.61983	1.65261	0.329293
CoA	C00010	I3sg5	C13-04	21	3829.77	3177.26	3354.56	1.98647	0.4903	0.2468	2.32137	1.42373	2.21431	1.98647	0.329293
CoA	C00010	NT2	C13-05	21	196290	195234	164014	61.8498	1.5122	0.0244	60.1197	62.5104	62.9193	61.8498	0.225764
CoA	C00010	I3sg5	C13-05	21	97176.2	137637	90668	60.1422	1.4095	0.0234	58.9024	61.6753	59.849	60.1422	0.225764
CoA	C00010	NT2	C13-06	21	17573.5	8723.11	5027.97	3.36807	1.7972	0.5336	5.3824	2.79298	1.92884	3.36807	0.150613
CoA	C00010	I3sg5	C13-06	21	2288.74	3001.16	2719.67	1.50911	0.2487	0.1648	1.3873	1.34482	1.79522	1.50911	0.150613
CoA	C00010	NT2	C13-07	21	0	0	0	0	0	NA	0	0	0	0	NA
CoA	C00010	I3sg5	C13-07	21	0	0	0	0	0	NA	0	0	0	0	NA
CoA	C00010	NT2	C13-08	21	109.656	1812.2	1407.09	0.384537	0.3046	0.7921	0.0335854	0.580234	0.539791	0.384537	0.988332
CoA	C00010	I3sg5	C13-08	21	455.924	582.981	918.475	0.381288	0.195	0.5114	0.276354	0.261234	0.606276	0.381288	0.988332
CoA	C00010	NT2	C13-09	21	0	0	0	0	0	NA	0	0	0	0	NA
CoA	C00010	I3sg5	C13-09	21	0	0	0	0	0	NA	0	0	0	0	NA
Creatine	C00300	NT2	C12 PARENT	4	3.69744e+08	3.58686e+08	2.12382e+08	97.7276	0.3017	0.0031	97.4662	97.6589	98.0577	97.7276	0.130669
Creatine	C00300	I3sg5	C12 PARENT	4	2.2212e+08	2.41482e+08	2.10035e+08	98.1155	0.1854	0.0019	98.2235	98.2214	97.9014	98.1155	0.130669
Creatine	C00300	NT2	C13-01	4	0	0	0	0	0	NA	0	0	0	0	NA
Creatine	C00300	I3sg5	C13-01	4	0	0	0	0	0	NA	0	0	0	0	NA
Creatine	C00300	NT2	C13-02	4	9.61227e+06	8.59837e+06	4.20674e+06	2.27239	0.3017	0.1328	2.53384	2.34106	1.94227	2.27239	0.130669
Creatine	C00300	I3sg5	C13-02	4	4.01723e+06	4.37276e+06	4.50224e+06	1.88454	0.1854	0.0984	1.77646	1.77859	2.09858	1.88454	0.130669
Creatinine	C00791	NT2	C12 PARENT	4	912632	840592	578311	98.8314	1.0028	0.0101	99.7586	97.767	98.9687	98.8314	0.627734
Creatinine	C00791	I3sg5	C12 PARENT	4	266642	700156	402313	98.0722	2.2984	0.0234	95.5286	100	98.6881	98.0722	0.627734
Creatinine	C00791	NT2	C13-01	4	2208.81	19198.7	6026.22	1.16856	1.0028	0.8582	0.241442	2.23295	1.03129	1.16856	0.627734
Creatinine	C00791	I3sg5	C13-01	4	12480.6	0	5348.01	1.92775	2.2984	1.1923	4.47138	0	1.31188	1.92775	0.627734
CTP	C00063	NT2	C12 PARENT	9	1.22303e+06	1.04192e+06	1.06165e+06	41.4291	0.967	0.0233	42.2265	40.3535	41.7073	41.4291	0.0862085
CTP	C00063	I3sg5	C12 PARENT	9	750548	772117	493698	40.0879	0.3421	0.0085	39.8178	39.9733	40.4725	40.0879	0.0862085
CTP	C00063	NT2	C13-01	9	0	0	0	0	0	NA	0	0	0	0	NA
CTP	C00063	I3sg5	C13-01	9	0	0	0	0	0	NA	0	0	0	0	NA
CTP	C00063	NT2	C13-04	9	0	0	0	0	0	NA	0	0	0	0	NA
CTP	C00063	I3sg5	C13-04	9	0	0	0	0	0	NA	0	0	0	0	NA
CTP	C00063	NT2	C13-05	9	1.15392e+06	1.08442e+06	1.02851e+06	40.7486	1.1198	0.0275	39.8403	41.9996	40.4058	40.7486	0.261277
CTP	C00063	I3sg5	C13-05	9	802798	780795	547290	42.6261	2.2218	0.0521	42.5897	40.4227	44.8658	42.6261	0.261277
CTP	C00063	NT2	C13-06	9	145684	124075	113427	4.76379	0.2892	0.0607	5.0299	4.80544	4.45605	4.76379	0.832055
CTP	C00063	I3sg5	C13-06	9	113486	73391.7	60028.5	4.91373	1.1105	0.226	6.0206	3.79957	4.92103	4.91373	0.832055
CTP	C00063	NT2	C13-07	9	279831	190921	214199	8.49025	1.1354	0.1337	9.66146	7.39439	8.41491	8.49025	0.817812
CTP	C00063	I3sg5	C13-07	9	142142	203740	77332.1	8.14274	2.1678	0.2662	7.54084	10.5478	6.33954	8.14274	0.817812
CTP	C00063	NT2	C13-08	9	93895.9	140640	127679	4.56826	1.1687	0.2558	3.24185	5.44698	5.01593	4.56826	0.716068
CTP	C00063	I3sg5	C13-08	9	75984.6	101535	41488	4.2296	0.9435	0.2231	4.0311	5.2566	3.40111	4.2296	0.716068
Cystathionine	C02291	NT2	C12 PARENT	7	1.26618e+06	1.12276e+06	805597	98.5232	1.5731	0.016	98.7556	99.9672	96.8467	98.5232	0.179272
Cystathionine	C02291	I3sg5	C12 PARENT	7	694193	724644	734288	100	0	0	100	100	100	100	0.179272
Cystathionine	C02291	NT2	C13-01	7	15954.9	368.924	26229.6	1.47683	1.5731	1.0652	1.2444	0.0328478	3.15325	1.47683	0.179272
Cystathionine	C02291	I3sg5	C13-01	7	0	0	0	0	0	NA	0	0	0	0	0.179272
Cystathionine	C02291	NT2	C13-02	7	0	0	0	0	0	NA	0	0	0	0	NA
Cystathionine	C02291	I3sg5	C13-02	7	0	0	0	0	0	NA	0	0	0	0	NA
Cytosine	C00380	NT2	C12 PARENT	4	235259	208010	107356	100	0	0	100	100	100	100	0.283117
Cytosine	C00380	I3sg5	C12 PARENT	4	75531.4	105901	4011.99	100	0	0	100	100	100	100	0.283117
F16BP	C00354	NT2	C12 PARENT	6	68594.6	39643.6	28791.7	3.64809	0.949	0.2601	4.7345	3.22928	2.98049	3.64809	0.173773
F16BP	C00354	I3sg5	C12 PARENT	6	0	17979.9	16369.3	1.84559	1.6336	0.8851	0	2.43078	3.10597	1.84559	0.173773
F16BP	C00354	NT2	C13-05	6	0	0	0	0	0	NA	0	0	0	0	NA
F16BP	C00354	I3sg5	C13-05	6	0	0	0	0	0	NA	0	0	0	0	NA
F16BP	C00354	NT2	C13-06	6	1.38023e+06	1.18799e+06	937214	96.3519	0.949	0.0098	95.2655	96.7707	97.0195	96.3519	0.173773
F16BP	C00354	I3sg5	C13-06	6	587694	721694	510656	98.1544	1.6336	0.0166	100	97.5692	96.894	98.1544	0.173773
G6P-F6P	C00085	NT2	C12 PARENT	6	322049	268591	361015	27.9579	0.3933	0.0141	28.0691	27.521	28.2837	27.9579	0.397717
G6P-F6P	C00085	I3sg5	C12 PARENT	6	281057	261539	153529	25.2057	5.0238	0.1993	26.5869	29.3944	19.6358	25.2057	0.397717
G6P-F6P	C00085	NT2	C13-05	6	0	6423.51	30467.1	1.01504	1.2328	1.2146	0	0.658183	2.38694	1.01504	0.599338
G6P-F6P	C00085	I3sg5	C13-05	6	0	13737	0	0.514635	0.8914	1.7321	0	1.5439	0	0.514635	0.599338
G6P-F6P	C00085	NT2	C13-06	6	825297	700933	884926	71.027	1.4712	0.0207	71.9309	71.8208	69.3294	71.027	0.392817
G6P-F6P	C00085	I3sg5	C13-06	6	776069	614484	628354	74.2797	5.7009	0.0767	73.4131	69.0617	80.3642	74.2797	0.392817
GDP	C00035	NT2	C12 PARENT	10	403325	356579	344822	11.2442	0.9128	0.0812	10.434	11.0655	12.2331	11.2442	0.0124513	*
GDP	C00035	I3sg5	C12 PARENT	10	260272	282200	190050	14.3199	0.8294	0.0579	15.1521	14.3143	13.4934	14.3199	0.0124513	*
GDP	C00035	NT2	C13-04	10	19654	0	3574.62	0.211755	0.2647	1.2498	0.508449	0	0.126815	0.211755	0.513078
GDP	C00035	I3sg5	C13-04	10	0	46441.3	0	0.785231	1.3601	1.7321	0	2.35569	0	0.785231	0.513078
GDP	C00035	NT2	C13-05	10	3.09274e+06	2.57408e+06	2.31455e+06	80.667	1.2533	0.0155	80.0091	79.8797	82.1123	80.667	0.625054
GDP	C00035	I3sg5	C13-05	10	1.36773e+06	1.60778e+06	1.1638e+06	81.2688	1.5223	0.0187	79.6243	81.5534	82.6288	81.2688	0.625054
GDP	C00035	NT2	C13-06	10	277388	248595	134927	6.55909	1.5583	0.2376	7.17603	7.71447	4.78676	6.55909	0.0659295
GDP	C00035	I3sg5	C13-06	10	80301.1	35024.7	54087	3.43052	1.4919	0.4349	4.67483	1.7766	3.84012	3.43052	0.0659295
GDP	C00035	NT2	C13-07	10	72376.3	43191.7	20888.5	1.31792	0.566	0.4295	1.87237	1.34034	0.741054	1.31792	0.0391519	*
GDP	C00035	I3sg5	C13-07	10	9426.91	0	531.07	0.195502	0.3065	1.568	0.5488	0	0.0377055	0.195502	0.0391519	*
Glc	C00031	NT2	C12 PARENT	6	260594	206230	336149	1.32975	0.1559	0.1172	1.49451	1.18465	1.3101	1.32975	0.225363
Glc	C00031	I3sg5	C12 PARENT	6	215679	313356	318272	1.56464	0.2375	0.1518	1.29042	1.7004	1.70309	1.56464	0.225363
Glc	C00031	NT2	C13-05	6	288190	259402	523452	1.72765	0.2825	0.1635	1.65278	1.49009	2.04009	1.72765	0.772551
Glc	C00031	I3sg5	C13-05	6	270120	360729	333798	1.78659	0.1707	0.0955	1.61614	1.95747	1.78617	1.78659	0.772551
Glc	C00031	NT2	C13-06	6	1.6888e+07	1.69429e+07	2.47987e+07	96.9426	0.3466	0.0036	96.8527	97.3253	96.6498	96.9426	0.387177
Glc	C00031	I3sg5	C13-06	6	1.62281e+07	1.77543e+07	1.80358e+07	96.6488	0.3942	0.0041	97.0934	96.3421	96.5107	96.6488	0.387177
GlcNAc-6P	C00357	NT2	C12 PARENT	8	211323	118463	156081	31.2214	7.2932	0.2336	35.0747	22.8098	35.7796	31.2214	0.597605
GlcNAc-6P	C00357	I3sg5	C12 PARENT	8	114714	83456.3	44831.8	27.3127	9.3075	0.3408	35.0563	29.8953	16.9866	27.3127	0.597605
GlcNAc-6P	C00357	NT2	C13-06	8	141044	149117	138581	27.9634	4.229	0.1512	23.41	28.7123	31.7679	27.9634	0.354567
GlcNAc-6P	C00357	I3sg5	C13-06	8	72260.1	120737	108090	35.4291	11.6153	0.3278	22.0825	43.2497	40.955	35.4291	0.354567
GlcNAc-6P	C00357	NT2	C13-08	8	250127	251770	141567	40.8152	8.0356	0.1969	41.5153	48.4779	32.4525	40.8152	0.636869
GlcNAc-6P	C00357	I3sg5	C13-08	8	140254	74968.8	111002	37.2582	9.0184	0.2421	42.8612	26.855	42.0584	37.2582	0.636869
Gln	C00064	NT2	C12 PARENT	5	7.13428e+08	7.56115e+08	7.63241e+08	99.5611	0.0874	0.0009	99.5161	99.5053	99.6618	99.5611	0.839505
Gln	C00064	I3sg5	C12 PARENT	5	5.12959e+08	6.41061e+08	4.3188e+08	99.5775	0.0983	0.001	99.6695	99.4739	99.5891	99.5775	0.839505
Gln	C00064	NT2	C13-01	5	270256	153317	237478	0.0296279	0.0088	0.2984	0.037698	0.0201766	0.0310091	0.0296279	0.709014
Gln	C00064	I3sg5	C13-01	5	0	959442	0	0.0496258	0.086	1.7321	0	0.148877	0	0.0496258	0.709014
Gln	C00064	NT2	C13-02	5	0	0	0	0	0	NA	0	0	0	0	NA
Gln	C00064	I3sg5	C13-02	5	0	0	0	0	0	NA	0	0	0	0	NA
Gln	C00064	NT2	C13-03	5	811779	1.23156e+06	565771	0.116395	0.0442	0.3796	0.113235	0.162074	0.0738768	0.116395	0.348667
Gln	C00064	I3sg5	C13-03	5	217910	669500	433724	0.0820806	0.0345	0.42	0.0423406	0.103887	0.100014	0.0820806	0.348667
Gln	C00064	NT2	C13-04	5	1.43961e+06	1.29367e+06	1.28159e+06	0.179469	0.0185	0.1033	0.200811	0.170248	0.167346	0.179469	0.342185
Gln	C00064	I3sg5	C13-04	5	832122	1.06011e+06	759699	0.167121	0.0071	0.0426	0.161684	0.164498	0.175182	0.167121	0.342185
Gln	C00064	NT2	C13-05	5	947290	1.08019e+06	505159	0.113418	0.0414	0.365	0.132137	0.142154	0.0659622	0.113418	0.704493
Gln	C00064	I3sg5	C13-05	5	651094	701392	588383	0.123674	0.0136	0.1103	0.12651	0.108836	0.135678	0.123674	0.704493
Glu	C00025	NT2	C12 PARENT	5	3.39456e+08	2.6954e+08	2.93721e+08	63.0373	1.1437	0.0181	62.4004	62.3537	64.3576	63.0373	0.0338797	*
Glu	C00025	I3sg5	C12 PARENT	5	2.37805e+08	2.93725e+08	1.99667e+08	65.3151	0.4915	0.0075	65.6468	65.548	64.7505	65.3151	0.0338797	*
Glu	C00025	NT2	C13-01	5	6.75286e+06	6.63025e+06	5.17599e+06	1.30309	0.2069	0.1588	1.24134	1.5338	1.13412	1.30309	0.295416
Glu	C00025	I3sg5	C13-01	5	4.1065e+06	5.17901e+06	3.65579e+06	1.15831	0.0261	0.0225	1.13361	1.15575	1.18555	1.15831	0.295416
Glu	C00025	NT2	C13-02	5	1.00207e+08	7.9683e+07	8.2003e+07	18.2739	0.2652	0.0145	18.4205	18.4334	17.9678	18.2739	0.031809	*
Glu	C00025	I3sg5	C13-02	5	6.1407e+07	7.77022e+07	5.48203e+07	17.3565	0.4133	0.0238	16.9516	17.3401	17.7778	17.3565	0.031809	*
Glu	C00025	NT2	C13-03	5	2.90144e+07	2.25748e+07	2.23466e+07	5.15076	0.2272	0.0441	5.33356	5.22232	4.89641	5.15076	0.0834612
Glu	C00025	I3sg5	C13-03	5	1.74076e+07	2.16108e+07	1.51086e+07	4.84258	0.0501	0.0104	4.80543	4.82269	4.89962	4.84258	0.0834612
Glu	C00025	NT2	C13-04	5	4.18784e+07	3.33313e+07	3.26567e+07	7.52147	0.317	0.0421	7.69828	7.71065	7.15547	7.52147	0.0254519	*
Glu	C00025	I3sg5	C13-04	5	2.50043e+07	2.95531e+07	2.12458e+07	6.79583	0.1739	0.0256	6.90252	6.59511	6.88985	6.79583	0.0254519	*
Glu	C00025	NT2	C13-05	5	2.66882e+07	2.05162e+07	2.04854e+07	4.71354	0.2106	0.0447	4.90595	4.74608	4.48858	4.71354	0.213348
Glu	C00025	I3sg5	C13-05	5	1.65187e+07	2.03367e+07	1.38661e+07	4.53169	0.0322	0.0071	4.56003	4.53836	4.49668	4.53169	0.213348
GlucA	C00191	NT2	C12 PARENT	6	9660.64	9622.81	0	12.1921	10.5935	0.8689	19.1457	17.4307	0	12.1921	0.813465
GlucA	C00191	I3sg5	C12 PARENT	6	0	17496.8	0	9.37206	16.2329	1.7321	0	28.1162	0	9.37206	0.813465
GlucA	C00191	NT2	C13-06	6	40797.9	45583.2	58998	87.8079	10.5935	0.1206	80.8543	82.5693	100	87.8079	0.813465
GlucA	C00191	I3sg5	C13-06	6	20219.1	44733.6	17435.6	90.6279	16.2329	0.1791	100	71.8838	100	90.6279	0.813465
Gly	C00037	NT2	C12 PARENT	2	1.42847e+07	1.33064e+07	1.27227e+07	94.4687	0.3734	0.004	94.0664	94.8043	94.5353	94.4687	0.135083
Gly	C00037	I3sg5	C12 PARENT	2	8.01178e+06	1.05146e+07	8.27962e+06	95.1423	0.5004	0.0053	95.7201	94.8533	94.8533	95.1423	0.135083
Gly	C00037	NT2	C13-01	2	0	0	0	0	0	NA	0	0	0	0	NA
Gly	C00037	I3sg5	C13-01	2	0	0	0	0	0	NA	0	0	0	0	NA
Gly	C00037	NT2	C13-02	2	901060	729252	735444	5.53132	0.3734	0.0675	5.9336	5.1957	5.46467	5.53132	0.135083
Gly	C00037	I3sg5	C13-02	2	358226	570514	449248	4.85775	0.5004	0.103	4.27988	5.14667	5.14669	4.85775	0.135083
Glycerol-3P	C00093	NT2	C12 PARENT	3	563828	433593	998477	37.8978	2.2544	0.0595	38.4718	35.4118	39.8098	37.8978	0.641173
Glycerol-3P	C00093	I3sg5	C12 PARENT	3	1.03105e+06	920848	661341	37.0355	1.9289	0.0521	35.8801	35.9642	39.2623	37.0355	0.641173
Glycerol-3P	C00093	NT2	C13-03	3	901736	790837	1.50964e+06	62.1022	2.2544	0.0363	61.5282	64.5882	60.1902	62.1022	0.641173
Glycerol-3P	C00093	I3sg5	C13-03	3	1.84254e+06	1.63961e+06	1.02307e+06	62.9645	1.9289	0.0306	64.1199	64.0358	60.7377	62.9645	0.641173
GMP	C00144	NT2	C12 PARENT	10	136007	196444	202532	11.2492	2.402	0.2135	8.47565	12.6362	12.6359	11.2492	0.600837
GMP	C00144	I3sg5	C12 PARENT	10	114356	198696	51611	13.2633	5.6609	0.4268	16.6282	16.4341	6.72769	13.2633	0.600837
GMP	C00144	NT2	C13-04	10	2146.26	52128.3	58173.4	2.3721	1.9434	0.8193	0.13375	3.35312	3.62943	2.3721	0.408557
GMP	C00144	I3sg5	C13-04	10	18148.4	8204.81	0	1.10584	1.3703	1.2392	2.6389	0.678617	0	1.10584	0.408557
GMP	C00144	NT2	C13-05	10	1.33149e+06	1.23379e+06	1.26324e+06	80.3838	2.2609	0.0281	82.9751	79.3628	78.8135	80.3838	0.326455
GMP	C00144	I3sg5	C13-05	10	549668	995207	691368	84.1204	5.3333	0.0634	79.9255	82.3133	90.1226	84.1204	0.326455
GMP	C00144	NT2	C13-06	10	133722	60691	78877.2	5.71943	2.3201	0.4056	8.33323	3.90392	4.92113	5.71943	0.0539845
GMP	C00144	I3sg5	C13-06	10	2865.23	6940.36	24163	1.38013	1.5345	1.1119	0.416624	0.574035	3.14974	1.38013	0.0539845
GMP	C00144	NT2	C13-07	10	1320.24	11567	0	0.275438	0.4079	1.4809	0.0822741	0.74404	0	0.275438	0.618163
GMP	C00144	I3sg5	C13-07	10	2687.18	0	0	0.130245	0.2256	1.7321	0.390735	0	0	0.130245	0.618163
GSH	C00051	NT2	C12 PARENT	10	7.75736e+07	7.36233e+07	6.61167e+07	69.3596	1.511	0.0218	68.2856	68.7058	71.0875	69.3596	0.0817706
GSH	C00051	I3sg5	C12 PARENT	10	4.92413e+07	5.53334e+07	3.9496e+07	72.511	1.8127	0.025	73.2109	73.8694	70.4526	72.511	0.0817706
GSH	C00051	NT2	C13-01	10	0	0	0	0	0	NA	0	0	0	0	NA
GSH	C00051	I3sg5	C13-01	10	0	0	0	0	0	NA	0	0	0	0	NA
GSH	C00051	NT2	C13-02	10	2.15186e+07	2.03928e+07	1.65432e+07	18.5866	0.6939	0.0373	18.9421	19.0307	17.7869	18.5866	0.0911505
GSH	C00051	I3sg5	C13-02	10	1.09011e+07	1.15216e+07	1.0166e+07	16.5742	1.4126	0.0852	16.2075	15.3811	18.134	16.5742	0.0911505
GSH	C00051	NT2	C13-03	10	3.98977e+06	3.54919e+06	2.91454e+06	3.31929	0.1893	0.057	3.51207	3.31213	3.13367	3.31929	0.319934
GSH	C00051	I3sg5	C13-03	10	1.93648e+06	2.35268e+06	1.87593e+06	3.12206	0.2341	0.075	2.87911	3.1408	3.34626	3.12206	0.319934
GSH	C00051	NT2	C13-04	10	6.73688e+06	6.3503e+06	4.9354e+06	5.72095	0.359	0.0627	5.93027	5.92614	5.30646	5.72095	0.0493613	*
GSH	C00051	I3sg5	C13-04	10	3.4055e+06	3.66533e+06	2.94845e+06	5.07194	0.1833	0.0361	5.06323	4.89317	5.25942	5.07194	0.0493613	*
GSH	C00051	NT2	C13-05	10	3.62472e+06	3.10841e+06	2.40408e+06	2.89212	0.303	0.1048	3.19073	2.90079	2.58483	2.89212	0.286681
GSH	C00051	I3sg5	C13-05	10	1.76109e+06	2.00625e+06	1.52766e+06	2.6739	0.0535	0.02	2.61834	2.67831	2.72503	2.6739	0.286681
GSH	C00051	NT2	C13-06	10	47707.4	66035.8	28660.1	0.0448117	0.0156	0.3481	0.0419953	0.061625	0.0308148	0.0448117	0.237227
GSH	C00051	I3sg5	C13-06	10	0	0	29416.2	0.0174907	0.0303	1.7321	0	0	0.0524722	0.0174907	0.237227
GSH	C00051	NT2	C13-07	10	110406	67366.4	64948.3	0.0766285	0.0181	0.2368	0.0971873	0.0628668	0.0698313	0.0766285	0.0147026	*
GSH	C00051	I3sg5	C13-07	10	14115.7	27832	16927.1	0.0294456	0.0081	0.2754	0.020987	0.0371553	0.0301944	0.0294456	0.0147026	*
GSSG	C00127	NT2	C12 PARENT	20	4.63027e+06	5.43923e+06	5.61788e+06	52.4907	2.1404	0.0408	51.8869	50.7171	54.8681	52.4907	0.0637882
GSSG	C00127	I3sg5	C12 PARENT	20	3.66799e+06	3.92229e+06	3.16073e+06	56.3822	1.5637	0.0277	57.162	57.4027	54.582	56.3822	0.0637882
GSSG	C00127	NT2	C13-01	20	71714.4	107606	81413.7	0.867376	0.1178	0.1359	0.803634	1.00335	0.795142	0.867376	0.0173854	*
GSSG	C00127	I3sg5	C13-01	20	34322.8	43533	29369.8	0.559724	0.0684	0.1223	0.534887	0.637105	0.50718	0.559724	0.0173854	*
GSSG	C00127	NT2	C13-02	20	2.04801e+06	2.44175e+06	2.27598e+06	22.6488	0.375	0.0166	22.95	22.7676	22.2288	22.6488	0.104616
GSSG	C00127	I3sg5	C13-02	20	1.34946e+06	1.41316e+06	1.3026e+06	21.402	0.9619	0.0449	21.0299	20.6817	22.4943	21.402	0.104616
GSSG	C00127	NT2	C13-03	20	480748	630739	534221	5.49535	0.3448	0.0627	5.38728	5.8812	5.21757	5.49535	0.108143
GSSG	C00127	I3sg5	C13-03	20	312541	325472	305802	4.97158	0.2731	0.0549	4.87063	4.76329	5.28083	4.97158	0.108143
GSSG	C00127	NT2	C13-04	20	848985	1.06573e+06	933572	9.52295	0.4097	0.043	9.51375	9.93717	9.11791	9.52295	0.193591
GSSG	C00127	I3sg5	C13-04	20	533468	630050	534527	8.92167	0.5267	0.059	8.31357	9.22079	9.23065	8.92167	0.193591
GSSG	C00127	NT2	C13-05	20	537652	680177	536012	5.8674	0.5701	0.0972	6.02495	6.34219	5.23507	5.8674	0.115658
GSSG	C00127	I3sg5	C13-05	20	348929	346466	283380	5.13395	0.2775	0.0541	5.4377	5.07053	4.89362	5.13395	0.115658
GSSG	C00127	NT2	C13-06	20	169681	165904	94020.4	1.45555	0.4979	0.3421	1.90145	1.54694	0.918269	1.45555	0.510777
GSSG	C00127	I3sg5	C13-06	20	76768.3	87669.6	73128.2	1.24741	0.0454	0.0364	1.19636	1.28305	1.26284	1.24741	0.510777
GSSG	C00127	NT2	C13-07	20	98987.1	111822	153603	1.21737	0.2472	0.203	1.10925	1.04266	1.50019	1.21737	0.341275
GSSG	C00127	I3sg5	C13-07	20	62763.5	59640	71074.3	1.0261	0.1821	0.1774	0.978107	0.872833	1.22737	1.0261	0.341275
GSSG	C00127	NT2	C13-08	20	23629	41471.2	12178.4	0.256807	0.1341	0.522	0.264787	0.38669	0.118943	0.256807	0.997561
GSSG	C00127	I3sg5	C13-08	20	23530.5	0	23463.7	0.257296	0.2237	0.8692	0.3667	0	0.405189	0.257296	0.997561
GSSG	C00127	NT2	C13-09	20	14096.3	40231.2	0	0.177697	0.1883	1.0599	0.157964	0.375128	0	0.177697	0.508298
GSSG	C00127	I3sg5	C13-09	20	7066.72	4646.59	6717.54	0.0980449	0.0262	0.267	0.110128	0.0680029	0.116004	0.0980449	0.508298
GTP	C00044	NT2	C12 PARENT	10	3.97699e+06	3.42973e+06	4.20347e+06	11.2105	0.4873	0.0435	10.7277	11.7021	11.2017	11.2105	0.073064
GTP	C00044	I3sg5	C12 PARENT	10	3.09674e+06	3.48207e+06	1.87006e+06	13.3523	1.456	0.109	13.2008	14.8781	11.978	13.3523	0.073064
GTP	C00044	NT2	C13-01	10	0	0	0	0	0	NA	0	0	0	0	NA
GTP	C00044	I3sg5	C13-01	10	0	0	0	0	0	NA	0	0	0	0	NA
GTP	C00044	NT2	C13-02	10	249029	180283	172242	0.581954	0.1102	0.1893	0.671739	0.61512	0.459003	0.581954	0.372725
GTP	C00044	I3sg5	C13-02	10	40520.7	93776.7	107147	0.419903	0.2573	0.6128	0.172731	0.400686	0.68629	0.419903	0.372725
GTP	C00044	NT2	C13-03	10	201523	258188	377216	0.80992	0.2389	0.2949	0.543596	0.880927	1.00524	0.80992	0.274936
GTP	C00044	I3sg5	C13-03	10	293425	352098	110481	1.1543	0.4071	0.3527	1.25081	1.50443	0.707651	1.1543	0.274936
GTP	C00044	NT2	C13-04	10	770491	671407	469377	1.87333	0.5495	0.2933	2.07835	2.29082	1.25083	1.87333	0.0587957
GTP	C00044	I3sg5	C13-04	10	163714	302018	62944.1	0.797165	0.4519	0.5669	0.697879	1.29045	0.403166	0.797165	0.0587957
GTP	C00044	NT2	C13-05	10	2.79984e+07	2.24473e+07	2.93123e+07	76.7423	1.3017	0.017	75.5238	76.5895	78.1138	76.7423	0.428998
GTP	C00044	I3sg5	C13-05	10	1.87119e+07	1.77447e+07	1.22192e+07	77.95	1.9918	0.0256	79.765	75.8192	78.2658	77.95	0.428998
GTP	C00044	NT2	C13-06	10	2.97646e+06	1.78991e+06	2.13644e+06	6.60976	1.2462	0.1885	8.02882	6.1071	5.69335	6.60976	0.216995
GTP	C00044	I3sg5	C13-06	10	747471	977554	1.05969e+06	4.71689	1.8603	0.3944	3.18632	4.17686	6.78748	4.71689	0.216995
GTP	C00044	NT2	C13-07	10	890477	531776	790929	2.10804	0.2938	0.1394	2.402	1.8144	2.10773	2.10804	0.153059
GTP	C00044	I3sg5	C13-07	10	405008	451776	182912	1.60946	0.3927	0.244	1.72647	1.93033	1.17158	1.60946	0.153059
GTP	C00044	NT2	C13-08	10	8907.16	0	63174.5	0.0641263	0.0911	1.42	0.0240265	0	0.168352	0.0641263	0.289553
GTP	C00044	I3sg5	C13-08	10	0	0	0	0	0	NA	0	0	0	0	0.289553
IMP	C00130	NT2	C12 PARENT	10	59940.8	98449.3	75311	17.4029	2.6025	0.1495	14.6039	19.7497	17.8551	17.4029	0.441352
IMP	C00130	I3sg5	C12 PARENT	10	38253.5	108772	22277.9	13.7408	6.9587	0.5064	10.3847	21.7415	9.09613	13.7408	0.441352
IMP	C00130	NT2	C13-05	10	350505	400037	346479	82.5971	2.6025	0.0315	85.3961	80.2503	82.1449	82.5971	0.441352
IMP	C00130	I3sg5	C13-05	10	330111	391524	222638	86.2592	6.9587	0.0807	89.6153	78.2585	90.9039	86.2592	0.441352
Lac	C00186	NT2	C12 PARENT	3	2.28232e+06	1.54461e+06	1.98226e+06	19.3787	2.8295	0.146	22.3165	19.1478	16.6716	19.3787	0.960206
Lac	C00186	I3sg5	C12 PARENT	3	1.21485e+06	1.9828e+06	1.11451e+06	19.2608	2.6016	0.1351	20.2828	21.1963	16.3034	19.2608	0.960206
Lac	C00186	NT2	C13-02	3	92415.5	42155.7	204090	1.04757	0.6098	0.5821	0.903637	0.522586	1.71648	1.04757	0.378584
Lac	C00186	I3sg5	C13-02	3	0	131379	0	0.468152	0.8109	1.7321	0	1.40446	0	0.468152	0.378584
Lac	C00186	NT2	C13-03	3	7.85232e+06	6.47999e+06	9.70367e+06	79.5738	2.5031	0.0315	76.7798	80.3296	81.6119	79.5738	0.780458
Lac	C00186	I3sg5	C13-03	3	4.77473e+06	7.24027e+06	5.72156e+06	80.271	3.185	0.0397	79.7172	77.3992	83.6966	80.271	0.780458
Mal	C00149	NT2	C12 PARENT	4	4.61512e+07	4.41248e+07	3.99249e+07	65.3859	0.9308	0.0142	64.3213	65.7906	66.0459	65.3859	0.558699
Mal	C00149	I3sg5	C12 PARENT	4	3.02953e+07	3.11697e+07	2.49752e+07	65.888	0.9982	0.0151	66.871	65.9176	64.8753	65.888	0.558699
Mal	C00149	NT2	C13-01	4	1.59424e+06	1.20738e+06	1.16813e+06	1.98483	0.2157	0.1087	2.22191	1.80021	1.93238	1.98483	0.983815
Mal	C00149	I3sg5	C13-01	4	717947	1.07126e+06	804132	1.97968	0.3533	0.1784	1.58473	2.26551	2.0888	1.97968	0.983815
Mal	C00149	NT2	C13-02	4	1.14413e+07	1.03367e+07	8.99824e+06	15.4144	0.5303	0.0344	15.9459	15.4121	14.8854	15.4144	0.609968
Mal	C00149	I3sg5	C13-02	4	6.31594e+06	6.86366e+06	6.32774e+06	14.9644	1.3071	0.0873	13.9412	14.5153	16.4369	14.9644	0.609968
Mal	C00149	NT2	C13-03	4	8.78225e+06	8.02634e+06	7.26169e+06	12.0733	0.146	0.0121	12.2399	11.9674	12.0127	12.0733	0.548789
Mal	C00149	I3sg5	C13-03	4	5.53852e+06	5.77056e+06	4.62195e+06	12.1449	0.1209	0.01	12.2252	12.2036	12.0059	12.1449	0.548789
Mal	C00149	NT2	C13-04	4	3.78202e+06	3.37331e+06	3.09732e+06	5.14148	0.1217	0.0237	5.27104	5.02964	5.12375	5.14148	0.647713
Mal	C00149	I3sg5	C13-04	4	2.4364e+06	2.41068e+06	1.76825e+06	5.02305	0.3977	0.0792	5.37788	5.0981	4.59317	5.02305	0.647713
Met	C00073	NT2	C12 PARENT	5	3.38803e+07	3.45758e+07	2.47901e+07	99.0664	0.309	0.0031	98.9959	98.7988	99.4046	99.0664	0.72249
Met	C00073	I3sg5	C12 PARENT	5	2.84148e+07	2.52042e+07	3.06565e+07	99.1566	0.2695	0.0027	99.4608	99.0616	98.9475	99.1566	0.72249
Met	C00073	NT2	C13-01	5	0	0	0	0	0	NA	0	0	0	0	NA
Met	C00073	I3sg5	C13-01	5	0	0	0	0	0	NA	0	0	0	0	NA
Met	C00073	NT2	C13-04	5	343648	420365	148492	0.933574	0.309	0.331	1.00412	1.20118	0.595432	0.933574	0.72249
Met	C00073	I3sg5	C13-04	5	154041	238759	326082	0.843357	0.2695	0.3196	0.539192	0.93841	1.05247	0.843357	0.72249
MTA	C00170	NT2	C12 PARENT	11	393772	234273	185897	18.8927	1.159	0.0613	19.7648	17.5775	19.3358	18.8927	0.341018
MTA	C00170	I3sg5	C12 PARENT	11	104044	287757	169078	20.2145	1.7756	0.0878	19.3889	22.2526	19.0021	20.2145	0.341018
MTA	C00170	NT2	C13-01	11	0	0	0	0	0	NA	0	0	0	0	NA
MTA	C00170	I3sg5	C13-01	11	0	0	0	0	0	NA	0	0	0	0	NA
MTA	C00170	NT2	C13-02	11	11691.1	5861.81	5143.36	0.520536	0.0746	0.1432	0.586819	0.439811	0.534977	0.520536	0.000455958	***
MTA	C00170	I3sg5	C13-02	11	0	772.832	0	0.0199213	0.0345	1.7321	0	0.0597639	0	0.0199213	0.000455958	***
MTA	C00170	NT2	C13-03	11	4386.9	3531.83	3210.64	0.273045	0.0573	0.2099	0.220194	0.264993	0.333949	0.273045	0.147152
MTA	C00170	I3sg5	C13-03	11	0	3649.61	0	0.0940761	0.1629	1.7321	0	0.282228	0	0.0940761	0.147152
MTA	C00170	NT2	C13-04	11	30730.4	12785.2	16616.8	1.41004	0.4013	0.2846	1.54247	0.959273	1.72837	1.41004	0.766592
MTA	C00170	I3sg5	C13-04	11	0	12045.3	22724.3	1.16179	1.2924	1.1124	0	0.931476	2.55391	1.16179	0.766592
MTA	C00170	NT2	C13-05	11	1.44233e+06	994645	693105	73.0387	1.3848	0.019	72.3959	74.6281	72.0922	73.0387	0.949855
MTA	C00170	I3sg5	C13-05	11	406241	911697	645686	72.9243	2.6191	0.0359	75.704	70.5025	72.5664	72.9243	0.949855
MTA	C00170	NT2	C13-06	11	109372	81704.8	57442.3	5.86495	0.3341	0.057	5.48978	6.13031	5.97476	5.86495	0.514286
MTA	C00170	I3sg5	C13-06	11	26332.7	77219.9	52298.6	5.58543	0.5893	0.1055	4.90716	5.97149	5.87765	5.58543	0.514286
NAD+	C00003	NT2	C12 PARENT	21	103489	114924	87115.3	3.19527	0.1773	0.0555	3.0225	3.37678	3.18654	3.19527	0.647932
NAD+	C00003	I3sg5	C12 PARENT	21	70568.1	101208	47281.4	3.0907	0.3219	0.1042	2.77327	3.4169	3.08192	3.0907	0.647932
NAD+	C00003	NT2	C13-04	21	42137.1	28481.6	14176.9	0.86203	0.3567	0.4138	1.23066	0.836865	0.518568	0.86203	0.723535
NAD+	C00003	I3sg5	C13-04	21	23218.3	31405.2	3733.02	0.738686	0.4353	0.5893	0.912459	1.06027	0.243328	0.738686	0.723535
NAD+	C00003	NT2	C13-05	21	949339	916750	796260	27.9296	1.1087	0.0397	27.7264	26.9366	29.1259	27.9296	0.648967
NAD+	C00003	I3sg5	C13-05	21	741324	885243	407117	28.519	1.7574	0.0616	29.1334	29.8867	26.5369	28.519	0.648967
NAD+	C00003	NT2	C13-06	21	0	0	0	0	0	NA	0	0	0	0	0.0412868	*
NAD+	C00003	I3sg5	C13-06	21	5205.64	8712.77	9474.76	0.372106	0.2173	0.5839	0.204578	0.294152	0.617589	0.372106	0.0412868	*
NAD+	C00003	NT2	C13-07	21	58605	55662.3	52495.3	1.75577	0.1474	0.0839	1.71162	1.63551	1.9202	1.75577	0.00899744	**
NAD+	C00003	I3sg5	C13-07	21	29225.5	40391.1	17146.4	1.20994	0.134	0.1108	1.14854	1.36365	1.11764	1.20994	0.00899744	**
NAD+	C00003	NT2	C13-08	21	40863.7	59975.3	20808.9	1.23895	0.5021	0.4053	1.19347	1.76223	0.761157	1.23895	0.131748
NAD+	C00003	I3sg5	C13-08	21	60808.1	59131.1	23221.9	1.96656	0.4388	0.2231	2.38971	1.99633	1.51366	1.96656	0.131748
NAD+	C00003	NT2	C13-09	21	95583.9	91652.6	88554.8	2.90794	0.2911	0.1001	2.79163	2.693	3.23919	2.90794	0.189198
NAD+	C00003	I3sg5	C13-09	21	46912	83336.4	38293.8	2.38441	0.4945	0.2074	1.8436	2.81352	2.49609	2.38441	0.189198
NAD+	C00003	NT2	C13-10	21	1.90981e+06	1.97035e+06	1.55347e+06	56.8318	1.0582	0.0186	55.7778	57.8941	56.8235	56.8318	0.692834
NAD+	C00003	I3sg5	C13-10	21	1.47068e+06	1.6376e+06	905327	57.3651	1.8994	0.0331	57.7967	55.287	59.0115	57.3651	0.692834
NAD+	C00003	NT2	C13-11	21	186479	141378	101784	4.44116	0.8968	0.2019	5.44632	4.15405	3.72311	4.44116	0.163121
NAD+	C00003	I3sg5	C13-11	21	65594.8	85330.3	64344.8	3.21761	0.8592	0.267	2.57782	2.88084	4.19415	3.21761	0.163121
NAD+	C00003	NT2	C13-12	21	37647.9	24193.5	19185.8	0.8374	0.2271	0.2712	1.09955	0.710869	0.701785	0.8374	0.113603
NAD+	C00003	I3sg5	C13-12	21	31040.9	29637.4	18213.4	1.13589	0.1183	0.1042	1.21988	1.00059	1.18719	1.13589	0.113603
NADH	C00004	NT2	C12 PARENT	21	31442.3	0	17416.5	2.23379	2.0492	0.9174	4.02653	0	2.67485	2.23379	0.812092
NADH	C00004	I3sg5	C12 PARENT	21	20027.2	23248.2	0	2.6907	2.3487	0.8729	4.33015	3.74196	0	2.6907	0.812092
NADH	C00004	NT2	C13-04	21	7720.09	10107.3	8927.09	1.37875	0.394	0.2858	0.988642	1.77657	1.37104	1.37875	0.0480387	*
NADH	C00004	I3sg5	C13-04	21	4242.15	0	0	0.305737	0.5296	1.7321	0.917211	0	0	0.305737	0.0480387	*
NADH	C00004	NT2	C13-05	21	227230	179467	185293	29.7006	1.6291	0.0549	29.0993	31.5449	28.4575	29.7006	0.740221
NADH	C00004	I3sg5	C13-05	21	124448	187378	88185.4	30.5627	3.8725	0.1267	26.9074	30.1598	34.621	30.5627	0.740221
NADH	C00004	NT2	C13-06	21	0	0	0	0	0	NA	0	0	0	0	NA
NADH	C00004	I3sg5	C13-06	21	0	0	0	0	0	NA	0	0	0	0	NA
NADH	C00004	NT2	C13-07	21	2779.39	0	17339.5	1.00632	1.4457	1.4367	0.355931	0	2.66302	1.00632	0.999737
NADH	C00004	I3sg5	C13-07	21	4125.43	13207.8	0	1.00595	1.0675	1.0612	0.891975	2.12589	0	1.00595	0.999737
NADH	C00004	NT2	C13-08	21	21869.9	8303.29	10991.6	1.98275	0.7175	0.3619	2.80068	1.45947	1.6881	1.98275	0.835199
NADH	C00004	I3sg5	C13-08	21	7002.92	14204.7	4671.92	1.87821	0.388	0.2066	1.51413	2.28634	1.83416	1.87821	0.835199
NADH	C00004	NT2	C13-09	21	16742.1	19525.7	27064.5	3.24422	1.0194	0.3142	2.14401	3.43204	4.15662	3.24422	0.119492
NADH	C00004	I3sg5	C13-09	21	3361.46	14888.7	5131.26	1.71257	0.8748	0.5108	0.726795	2.39643	2.0145	1.71257	0.119492
NADH	C00004	NT2	C13-10	21	435387	321644	332581	54.4566	2.9515	0.0542	55.7561	56.5353	51.0783	54.4566	0.0655267
NADH	C00004	I3sg5	C13-10	21	284175	355544	155863	59.9535	2.3644	0.0394	61.4426	57.2271	61.1906	59.9535	0.0655267
NADH	C00004	NT2	C13-11	21	28737.9	20571.5	45790.3	4.7762	1.9543	0.4092	3.6802	3.61586	7.03255	4.7762	0.0744516
NADH	C00004	I3sg5	C13-11	21	11618.2	12813.8	865.451	1.63808	1.1466	0.7	2.51202	2.06247	0.33977	1.63808	0.0744516
NADH	C00004	NT2	C13-12	21	8969.22	9306.61	5716.86	1.22081	0.384	0.3146	1.14861	1.63582	0.878004	1.22081	0.0449701	*
NADH	C00004	I3sg5	C13-12	21	3504.44	0	0	0.25257	0.4375	1.7321	0.75771	0	0	0.25257	0.0449701	*
NADP+	C00006	NT2	C12 PARENT	21	16095.7	15428.1	10347.9	3.83893	0.2256	0.0588	3.64779	4.08777	3.78124	3.83893	0.203621
NADP+	C00006	I3sg5	C12 PARENT	21	9209.55	11633.3	2944.74	4.4222	0.6261	0.1416	5.08245	3.837	4.34715	4.4222	0.203621
NADP+	C00006	NT2	C13-04	21	4738.53	2886.41	2766.23	0.949826	0.1633	0.172	1.0739	0.764772	1.01081	0.949826	0.0112806	*
NADP+	C00006	I3sg5	C13-04	21	0	1387.33	0	0.152527	0.2642	1.7321	0	0.457582	0	0.152527	0.0112806	*
NADP+	C00006	NT2	C13-05	21	126566	115645	79146.4	29.4152	1.0682	0.0363	28.6838	30.641	28.9209	29.4152	0.541817
NADP+	C00006	I3sg5	C13-05	21	57863.4	92543.8	19141.7	30.2381	1.8541	0.0613	31.9329	30.5236	28.2578	30.2381	0.541817
NADP+	C00006	NT2	C13-06	21	0	0	0	0	0	NA	0	0	0	0	NA
NADP+	C00006	I3sg5	C13-06	21	0	0	0	0	0	NA	0	0	0	0	NA
NADP+	C00006	NT2	C13-07	21	6188.2	3568.65	3141.01	1.16524	0.229	0.1965	1.40244	0.945536	1.14776	1.16524	0.820777
NADP+	C00006	I3sg5	C13-07	21	2068.04	4599.12	424.915	1.09516	0.4466	0.4078	1.14128	1.51692	0.627278	1.09516	0.820777
NADP+	C00006	NT2	C13-08	21	8548.42	8118.98	4816.76	1.94954	0.1958	0.1004	1.93734	2.15118	1.76009	1.94954	0.464035
NADP+	C00006	I3sg5	C13-08	21	3478.5	5550.55	2186.05	2.32585	0.7818	0.3361	1.91967	1.83073	3.22714	2.32585	0.464035
NADP+	C00006	NT2	C13-09	21	10424.6	8821.8	7539.07	2.48493	0.2341	0.0942	2.36254	2.33739	2.75485	2.48493	0.264714
NADP+	C00006	I3sg5	C13-09	21	4709.11	6108.32	1013.75	2.03668	0.5515	0.2708	2.5988	2.0147	1.49655	2.03668	0.264714
NADP+	C00006	NT2	C13-10	21	251112	204677	157673	56.2519	1.7858	0.0317	56.9099	54.2304	57.6153	56.2519	0.923317
NADP+	C00006	I3sg5	C13-10	21	96129.1	169601	40985.3	56.498	3.7581	0.0665	53.0505	55.9393	60.5043	56.498	0.923317
NADP+	C00006	NT2	C13-11	21	8683.4	13753.1	5477.35	2.53779	0.9581	0.3775	1.96793	3.64398	2.00148	2.53779	0.857619
NADP+	C00006	I3sg5	C13-11	21	5803.99	10099.2	307.736	2.32944	1.6252	0.6977	3.20303	3.331	0.454293	2.32944	0.857619
NADP+	C00006	NT2	C13-12	21	8888.22	4521.31	2757.48	1.40664	0.5348	0.3802	2.01435	1.19795	1.00761	1.40664	0.228944
NADP+	C00006	I3sg5	C13-12	21	1941.29	1665.02	735.35	0.90202	0.3057	0.3389	1.07134	0.549171	1.08555	0.90202	0.228944
Orotate	C00295	NT2	C12 PARENT	5	2.00562e+06	1.78328e+06	1.04365e+06	72.6283	1.5418	0.0212	72.98	70.941	73.9638	72.6283	0.0683458
Orotate	C00295	I3sg5	C12 PARENT	5	691726	1.50882e+06	586997	68.8375	2.1546	0.0313	68.6952	71.0598	66.7576	68.8375	0.0683458
Orotate	C00295	NT2	C13-01	5	0	16024.9	3601.58	0.297578	0.3208	1.0782	0	0.637489	0.255246	0.297578	0.734459
Orotate	C00295	I3sg5	C13-01	5	6003.99	0	0	0.198752	0.3442	1.7321	0.596256	0	0	0.198752	0.734459
Orotate	C00295	NT2	C13-02	5	46407.2	15382.6	0	0.766864	0.8549	1.1148	1.68865	0.611938	0	0.766864	0.320843
Orotate	C00295	I3sg5	C13-02	5	0	11099.7	0	0.174251	0.3018	1.7321	0	0.522753	0	0.174251	0.320843
Orotate	C00295	NT2	C13-03	5	696150	699065	363775	26.3073	1.3203	0.0502	25.3314	27.8096	25.7809	26.3073	0.0477315	*
Orotate	C00295	I3sg5	C13-03	5	309219	603392	292299	30.7895	2.4135	0.0784	30.7085	28.4175	33.2424	30.7895	0.0477315	*
Orotate	C00295	NT2	C13-04	5	0	0	0	0	0	NA	0	0	0	0	NA
Orotate	C00295	I3sg5	C13-04	5	0	0	0	0	0	NA	0	0	0	0	NA
Orotidine	X00006	NT2	C12 PARENT	10	2.12044e+06	1.96312e+06	1.9198e+06	48.9824	0.7307	0.0149	48.1601	49.5573	49.2297	48.9824	0.0707874
Orotidine	X00006	I3sg5	C12 PARENT	10	1.35521e+06	1.56725e+06	1.09011e+06	52.0629	2.0558	0.0395	53.3872	53.107	49.6946	52.0629	0.0707874
Orotidine	X00006	NT2	C13-01	10	0	0	0	0	0	NA	0	0	0	0	NA
Orotidine	X00006	I3sg5	C13-01	10	0	0	0	0	0	NA	0	0	0	0	NA
Orotidine	X00006	NT2	C13-04	10	27470.3	16838.6	21520.8	0.533617	0.1007	0.1886	0.623912	0.425077	0.551862	0.533617	0.159901
Orotidine	X00006	I3sg5	C13-04	10	14503.2	0	0	0.190446	0.3299	1.7321	0.571339	0	0	0.190446	0.159901
Orotidine	X00006	NT2	C13-05	10	1.64174e+06	1.41828e+06	1.3749e+06	36.1159	1.0509	0.0291	37.2877	35.8033	35.2568	36.1159	0.361928
Orotidine	X00006	I3sg5	C13-05	10	859009	941802	819210	34.3661	2.7537	0.0801	33.8399	31.9135	37.345	34.3661	0.361928
Orotidine	X00006	NT2	C13-06	10	57728	24900.2	47368.5	1.05147	0.3694	0.3513	1.31113	0.628586	1.21468	1.05147	0.182788
Orotidine	X00006	I3sg5	C13-06	10	0	28942.6	10124.5	0.480759	0.4907	1.0206	0	0.980737	0.461539	0.480759	0.182788
Orotidine	X00006	NT2	C13-07	10	257396	265161	259269	6.39609	0.4769	0.0746	5.84604	6.69376	6.64847	6.39609	0.784031
Orotidine	X00006	I3sg5	C13-07	10	148736	190904	143708	6.29313	0.3779	0.0601	5.85934	6.46887	6.55117	6.29313	0.784031
Orotidine	X00006	NT2	C13-08	10	298126	273013	276817	6.92052	0.1655	0.0239	6.77111	6.89198	7.09846	6.92052	0.552758
Orotidine	X00006	I3sg5	C13-08	10	160995	222215	130472	6.60664	0.8235	0.1247	6.34226	7.52988	5.94778	6.60664	0.552758
P-Creatine	C02305	NT2	C12 PARENT	4	2.38447e+06	2.5733e+06	3.10655e+06	99.041	0.831	0.0084	98.5348	98.5881	100	99.041	0.560092
P-Creatine	C02305	I3sg5	C12 PARENT	4	2.57908e+06	2.49374e+06	1.52127e+06	99.4236	0.6321	0.0064	99.5232	100	98.7476	99.4236	0.560092
P-Creatine	C02305	NT2	C13-01	4	11574	11026.3	0	0.30024	0.2615	0.871	0.478279	0.42244	0	0.30024	0.43244
P-Creatine	C02305	I3sg5	C13-01	4	9933.42	0	0	0.127772	0.2213	1.7321	0.383317	0	0	0.127772	0.43244
P-Creatine	C02305	NT2	C13-02	4	23881.6	25826	0	0.658773	0.5705	0.866	0.986873	0.989446	0	0.658773	0.706968
P-Creatine	C02305	I3sg5	C13-02	4	2423.05	0	19293.9	0.448632	0.6976	1.5551	0.0935021	0	1.25239	0.448632	0.706968
PEP	C00074	NT2	C12 PARENT	3	0	0	13021.1	0.866815	1.5014	1.7321	0	0	2.60045	0.866815	0.159785
PEP	C00074	I3sg5	C12 PARENT	3	42256.1	15642	11163.9	4.62627	3.4656	0.7491	8.6044	2.26136	3.01307	4.62627	0.159785
PEP	C00074	NT2	C13-03	3	562634	466721	487704	99.1332	1.5014	0.0151	100	100	97.3996	99.1332	0.159785
PEP	C00074	I3sg5	C13-03	3	448843	676069	359352	95.3737	3.4656	0.0363	91.3956	97.7386	96.9869	95.3737	0.159785
Pro	C00148	NT2	C12 PARENT	5	2.94754e+08	2.45531e+08	2.0056e+08	81.6088	0.4064	0.005	81.1747	81.6713	81.9802	81.6088	0.0543101
Pro	C00148	I3sg5	C12 PARENT	5	1.26956e+08	1.56061e+08	1.37215e+08	84.5282	1.8309	0.0217	86.6423	83.4653	83.4769	84.5282	0.0543101
Pro	C00148	NT2	C13-01	5	3.97675e+06	4.18543e+06	2.04942e+06	1.10837	0.2775	0.2503	1.09519	1.39221	0.837716	1.10837	0.339857
Pro	C00148	I3sg5	C13-01	5	52782.3	2.10146e+06	1.56403e+06	0.703811	0.5847	0.8308	0.0360218	1.12391	0.9515	0.703811	0.339857
Pro	C00148	NT2	C13-03	5	1.98327e+07	1.51163e+07	1.26943e+07	5.22631	0.2193	0.042	5.4619	5.02816	5.18887	5.22631	0.0337976	*
Pro	C00148	I3sg5	C13-03	5	5.26097e+06	8.44778e+06	7.3395e+06	4.1912	0.521	0.1243	3.5904	4.51808	4.4651	4.1912	0.0337976	*
Pro	C00148	NT2	C13-04	5	2.72902e+07	2.21954e+07	1.77739e+07	7.38794	0.1253	0.017	7.51568	7.38291	7.26522	7.38794	0.072196
Pro	C00148	I3sg5	C13-04	5	8.1144e+06	1.23006e+07	1.14086e+07	6.35234	0.7283	0.1146	5.53776	6.57864	6.94061	6.35234	0.072196
Pro	C00148	NT2	C13-05	5	1.72568e+07	1.36048e+07	1.15667e+07	4.66861	0.1247	0.0267	4.7525	4.52538	4.72796	4.66861	0.00644636	**
Pro	C00148	I3sg5	C13-05	5	6.14471e+06	8.06639e+06	6.84762e+06	4.22449	0.0788	0.0187	4.19352	4.31411	4.16586	4.22449	0.00644636	**
Propanoyl-CoA	C00100	NT2	C12 PARENT	24	1453.32	1852.81	3384.15	21.8481	1.119	0.0512	22.75	20.5959	22.1985	21.8481	0.448396
Propanoyl-CoA	C00100	I3sg5	C12 PARENT	24	3063.24	865.084	2028.38	24.4279	5.203	0.213	30.4343	21.3074	21.5419	24.4279	0.448396
Propanoyl-CoA	C00100	NT2	C13-05	24	4934.91	6636.1	11091.3	74.5904	2.3583	0.0316	77.25	73.767	72.7542	74.5904	0.378229
Propanoyl-CoA	C00100	I3sg5	C13-05	24	7001.86	3097.72	6632.7	72.1016	3.6606	0.0508	69.5657	76.2982	70.4407	72.1016	0.378229
Propanoyl-CoA	C00100	NT2	C13-06	24	0	507.116	769.449	3.56145	3.0984	0.87	0	5.63711	5.04725	3.56145	0.977092
Propanoyl-CoA	C00100	I3sg5	C13-06	24	0	97.2138	754.914	3.47059	4.1156	1.1858	0	2.39442	8.01736	3.47059	0.977092
R5P	C00117	NT2	C12 PARENT	5	20649.3	18903.6	0	2.06546	1.7898	0.8665	3.0365	3.15988	0	2.06546	0.116274
R5P	C00117	I3sg5	C12 PARENT	5	0	0	0	0	0	NA	0	0	0	0	0.116274
R5P	C00117	NT2	C13-05	5	659386	579334	747973	97.9345	1.7898	0.0183	96.9635	96.8401	100	97.9345	0.116274
R5P	C00117	I3sg5	C13-05	5	573418	529424	627470	100	0	0	100	100	100	100	0.116274
S7P	C05382	NT2	C12 PARENT	7	43525.1	70818.5	96197.7	20.2899	2.885	0.1422	16.9752	22.2352	21.6593	20.2899	0.202625
S7P	C05382	I3sg5	C12 PARENT	7	23477.2	94544	54507.7	13.1987	7.5356	0.5709	5.82136	20.8831	12.8917	13.1987	0.202625
S7P	C05382	NT2	C13-07	7	212879	247678	347944	79.7101	2.885	0.0362	83.0248	77.7648	78.3407	79.7101	0.202625
S7P	C05382	I3sg5	C13-07	7	379817	358185	368305	86.8013	7.5356	0.0868	94.1786	79.1169	87.1083	86.8013	0.202625
SAM	C00019	NT2	C12 PARENT	15	1.54921e+06	1.39593e+06	1.73733e+06	18.3272	0.4618	0.0252	18.2364	17.9175	18.8277	18.3272	0.00184022	**
SAM	C00019	I3sg5	C12 PARENT	15	1.07476e+06	1.06068e+06	748479	20.4881	0.2172	0.0106	20.7087	20.4812	20.2744	20.4881	0.00184022	**
SAM	C00019	NT2	C13-01	15	0	0	0	0	0	NA	0	0	0	0	NA
SAM	C00019	I3sg5	C13-01	15	0	0	0	0	0	NA	0	0	0	0	NA
SAM	C00019	NT2	C13-02	15	0	0	0	0	0	NA	0	0	0	0	NA
SAM	C00019	I3sg5	C13-02	15	0	0	0	0	0	NA	0	0	0	0	NA
SAM	C00019	NT2	C13-03	15	80742.6	77346.9	108406	1.03935	0.1192	0.1147	0.950453	0.992789	1.17481	1.03935	0.869614
SAM	C00019	I3sg5	C13-03	15	57374.5	60021.3	33504.8	1.05735	0.1324	0.1253	1.10551	1.15898	0.907562	1.05735	0.869614
SAM	C00019	NT2	C13-04	15	156846	118274	143794	1.64091	0.179	0.1091	1.8463	1.51811	1.55832	1.64091	0.024556	*
SAM	C00019	I3sg5	C13-04	15	66442.6	63600.2	48024.4	1.26973	0.0375	0.0295	1.28023	1.22809	1.30086	1.26973	0.024556	*
SAM	C00019	NT2	C13-05	15	6.25278e+06	5.79944e+06	6.80447e+06	73.9279	0.4478	0.0061	73.6039	74.439	73.7409	73.9279	0.455197
SAM	C00019	I3sg5	C13-05	15	3.92466e+06	3.83636e+06	2.7202e+06	74.461	1.024	0.0138	75.6212	74.0784	73.6833	74.461	0.455197
SAM	C00019	NT2	C13-06	15	455592	399875	433539	5.06463	0.3375	0.0666	5.36295	5.13261	4.69832	5.06463	0.0397437	*
SAM	C00019	I3sg5	C13-06	15	66658.7	158123	141537	2.72386	1.3063	0.4796	1.2844	3.05329	3.83389	2.72386	0.0397437	*
SAM	C00019	NT2	C13-07	15	0	0	0	0	0	NA	0	0	0	0	NA
SAM	C00019	I3sg5	C13-07	15	0	0	0	0	0	NA	0	0	0	0	NA
SAM	C00019	NT2	C13-08	15	0	0	0	0	0	NA	0	0	0	0	NA
SAM	C00019	I3sg5	C13-08	15	0	0	0	0	0	NA	0	0	0	0	NA
Ser	C00065	NT2	C12 PARENT	3	4.39578e+07	5.09125e+07	4.36761e+07	87.7238	1.3005	0.0148	86.2235	88.4187	88.5292	87.7238	0.0362635	*
Ser	C00065	I3sg5	C12 PARENT	3	3.03826e+07	3.76049e+07	2.61824e+07	90.7099	1.0462	0.0115	91.1428	91.4701	89.5168	90.7099	0.0362635	*
Ser	C00065	NT2	C13-01	3	3.03449e+06	2.84415e+06	2.57186e+06	5.36819	0.5239	0.0976	5.95216	4.93937	5.21303	5.36819	0.0252665	*
Ser	C00065	I3sg5	C13-01	3	994927	1.54403e+06	1.25543e+06	3.67753	0.6573	0.1787	2.98462	3.7557	4.29227	3.67753	0.0252665	*
Ser	C00065	NT2	C13-02	3	1.88758e+06	1.37814e+06	1.37602e+06	2.96167	0.6714	0.2267	3.7025	2.39338	2.78913	2.96167	0.447649
Ser	C00065	I3sg5	C13-02	3	926636	912313	818105	2.59865	0.3288	0.1265	2.77976	2.21911	2.79707	2.59865	0.447649
Ser	C00065	NT2	C13-03	3	2.10139e+06	2.44635e+06	1.71126e+06	3.94635	0.4185	0.1061	4.12188	4.24853	3.46862	3.94635	0.0536643
Ser	C00065	I3sg5	C13-03	3	1.03099e+06	1.05042e+06	992663	3.01392	0.4249	0.141	3.09282	2.55505	3.39388	3.01392	0.0536643
Sorbitol	C00794	NT2	C12 PARENT	6	2.48154e+07	6.16634e+07	3.28492e+07	98.1128	0.8681	0.0088	97.1826	98.9014	98.2544	98.1128	0.981537
Sorbitol	C00794	I3sg5	C12 PARENT	6	4.12003e+07	2.10465e+07	2.42315e+07	98.092	1.1824	0.0121	99.0803	96.782	98.4136	98.092	0.981537
Sorbitol	C00794	NT2	C13-01	6	0	0	0	0	0	NA	0	0	0	0	NA
Sorbitol	C00794	I3sg5	C13-01	6	0	0	0	0	0	NA	0	0	0	0	NA
Sorbitol	C00794	NT2	C13-06	6	719416	684948	583599	1.88719	0.8681	0.46	2.8174	1.09858	1.74559	1.88719	0.981537
Sorbitol	C00794	I3sg5	C13-06	6	382454	699800	390597	1.90804	1.1824	0.6197	0.919743	3.21801	1.58637	1.90804	0.981537
Succ	C00042	NT2	C12 PARENT	4	2.5912e+06	2.20384e+06	3.24963e+06	78.1461	0.9458	0.0121	78.708	77.0542	78.6762	78.1461	0.00375061	**
Succ	C00042	I3sg5	C12 PARENT	4	2.52854e+06	2.65475e+06	2.00967e+06	82.1906	0.6657	0.0081	82.3998	81.4453	82.7265	82.1906	0.00375061	**
Succ	C00042	NT2	C13-01	4	0	0	0	0	0	NA	0	0	0	0	NA
Succ	C00042	I3sg5	C13-01	4	0	0	0	0	0	NA	0	0	0	0	NA
Succ	C00042	NT2	C13-02	4	439382	291429	461059	11.5661	1.6166	0.1398	13.3463	10.1894	11.1626	11.5661	0.112333
Succ	C00042	I3sg5	C13-02	4	309429	298433	231904	9.59515	0.4659	0.0486	10.0836	9.15565	9.54617	9.59515	0.112333
Succ	C00042	NT2	C13-03	4	140435	224094	267475	6.1922	1.8015	0.2909	4.26572	7.83511	6.47579	6.1922	0.280573
Succ	C00042	I3sg5	C13-03	4	146400	177927	102995	4.82308	0.6111	0.1267	4.77088	5.45863	4.23973	4.82308	0.280573
Succ	C00042	NT2	C13-04	4	121154	140754	152221	4.09557	0.7151	0.1746	3.68006	4.92126	3.68539	4.09557	0.26217
Succ	C00042	I3sg5	C13-04	4	84254.6	128439	84723	3.39121	0.6032	0.1779	2.74568	3.94039	3.48756	3.39121	0.26217
Succinyl-CoA	C00091	NT2	C12 PARENT	25	5720.87	4820.54	5920.93	24.4581	2.0245	0.0828	22.473	26.5198	24.3814	24.4581	0.0375764	*
Succinyl-CoA	C00091	I3sg5	C12 PARENT	25	2624.68	1965.74	1328.44	20.5854	0.8365	0.0406	20.4534	19.8227	21.48	20.5854	0.0375764	*
Succinyl-CoA	C00091	NT2	C13-05	25	14396.1	10840.4	16700.5	61.6531	6.3536	0.1031	56.5517	59.6377	68.77	61.6531	0.332888
Succinyl-CoA	C00091	I3sg5	C13-05	25	8495.1	6714.31	3942.5	65.8851	1.9987	0.0303	66.2	67.7076	63.7477	65.8851	0.332888
Succinyl-CoA	C00091	NT2	C13-06	25	4074.59	2516.17	866.116	11.1383	6.646	0.5967	16.006	13.8425	3.56653	11.1383	0.572496
Succinyl-CoA	C00091	I3sg5	C13-06	25	1712.7	1236.57	913.602	13.5295	1.1622	0.0859	13.3466	12.4697	14.7724	13.5295	0.572496
Succinyl-CoA	C00091	NT2	C13-07	25	1265.02	0	797.028	2.75045	2.5269	0.9187	4.96931	0	3.28203	2.75045	0.132476
Succinyl-CoA	C00091	I3sg5	C13-07	25	0	0	0	0	0	NA	0	0	0	0	0.132476
UDP	C00015	NT2	C12 PARENT	9	1.16962e+06	1.1258e+06	904563	13.7258	0.3483	0.0254	13.3854	13.7105	14.0815	13.7258	0.0869642
UDP	C00015	I3sg5	C12 PARENT	9	727098	753870	552128	14.7323	0.6894	0.0468	14.4875	15.5107	14.1988	14.7323	0.0869642
UDP	C00015	NT2	C13-01	9	0	0	0	0	0	NA	0	0	0	0	NA
UDP	C00015	I3sg5	C13-01	9	0	0	0	0	0	NA	0	0	0	0	NA
UDP	C00015	NT2	C13-02	9	0	0	0	0	0	NA	0	0	0	0	NA
UDP	C00015	I3sg5	C13-02	9	0	0	0	0	0	NA	0	0	0	0	NA
UDP	C00015	NT2	C13-03	9	70797	74610.5	29753.3	0.727345	0.234	0.3217	0.810217	0.908643	0.463177	0.727345	0.0395535	*
UDP	C00015	I3sg5	C13-03	9	16250	12165.6	13835.8	0.309965	0.0541	0.1745	0.323782	0.250305	0.355808	0.309965	0.0395535	*
UDP	C00015	NT2	C13-04	9	166224	90733.3	122609	1.63866	0.4622	0.282	1.90231	1.10499	1.90868	1.63866	0.146031
UDP	C00015	I3sg5	C13-04	9	28589.7	47072.4	55180.3	0.985734	0.425	0.4311	0.569652	0.968505	1.41905	0.985734	0.146031
UDP	C00015	NT2	C13-05	9	4.77887e+06	4.59044e+06	3.63424e+06	55.7234	0.9552	0.0171	54.6905	55.9047	56.575	55.7234	0.603486
UDP	C00015	I3sg5	C13-05	9	2.81285e+06	2.59077e+06	2.17845e+06	55.1243	1.5761	0.0286	56.0463	53.3045	56.0223	55.1243	0.603486
UDP	C00015	NT2	C13-06	9	642723	570209	421382	6.95317	0.3979	0.0572	7.35547	6.94429	6.55975	6.95317	0.17809
UDP	C00015	I3sg5	C13-06	9	342913	407410	331724	7.91524	0.9406	0.1188	6.83256	8.38238	8.53079	7.91524	0.17809
UDP	C00015	NT2	C13-07	9	1.17042e+06	1.12516e+06	867599	13.5345	0.1561	0.0115	13.3945	13.7028	13.5061	13.5345	0.621855
UDP	C00015	I3sg5	C13-07	9	698443	663433	472044	13.2353	0.9584	0.0724	13.9165	13.65	12.1393	13.2353	0.621855
UDP	C00015	NT2	C13-08	9	739370	634238	443612	7.69713	0.7782	0.1011	8.46153	7.72406	6.90579	7.69713	0.999985
UDP	C00015	I3sg5	C13-08	9	392661	385598	285185	7.69712	0.3193	0.0415	7.82378	7.93361	7.33397	7.69712	0.999985
UDP-GlcNAc	C00043	NT2	C12 PARENT	17	846608	913110	1.07418e+06	4.22842	0.4349	0.1029	4.03827	3.92098	4.72601	4.22842	0.0383286	*
UDP-GlcNAc	C00043	I3sg5	C12 PARENT	17	821802	853990	737077	5.26278	0.3972	0.0755	4.80463	5.47456	5.50916	5.26278	0.0383286	*
UDP-GlcNAc	C00043	NT2	C13-01	17	0	0	0	0	0	NA	0	0	0	0	NA
UDP-GlcNAc	C00043	I3sg5	C13-01	17	0	0	0	0	0	NA	0	0	0	0	NA
UDP-GlcNAc	C00043	NT2	C13-02	17	212331	129026	226479	0.854431	0.2603	0.3046	1.01281	0.55405	0.996432	0.854431	0.332144
UDP-GlcNAc	C00043	I3sg5	C13-02	17	119206	94125.1	99928.3	0.682408	0.0728	0.1067	0.696932	0.603395	0.746898	0.682408	0.332144
UDP-GlcNAc	C00043	NT2	C13-04	17	36908	27194.3	95953.5	0.238329	0.1619	0.6795	0.176049	0.116775	0.422163	0.238329	0.13048
UDP-GlcNAc	C00043	I3sg5	C13-04	17	116676	105269	37628.7	0.546074	0.2294	0.42	0.682142	0.674831	0.28125	0.546074	0.13048
UDP-GlcNAc	C00043	NT2	C13-05	17	2.01654e+06	2.29039e+06	2.58928e+06	10.2819	0.9673	0.0941	9.61878	9.83512	11.3919	10.2819	0.0196975	*
UDP-GlcNAc	C00043	I3sg5	C13-05	17	2.29802e+06	2.11125e+06	1.61752e+06	13.0198	0.8069	0.062	13.4353	13.5343	12.0899	13.0198	0.0196975	*
UDP-GlcNAc	C00043	NT2	C13-06	17	1.27322e+06	1.83332e+06	1.88443e+06	7.41216	1.1783	0.159	6.07319	7.87242	8.29085	7.41216	0.740079
UDP-GlcNAc	C00043	I3sg5	C13-06	17	1.37286e+06	1.20532e+06	969757	7.66715	0.3924	0.0512	8.02636	7.72681	7.2483	7.66715	0.740079
UDP-GlcNAc	C00043	NT2	C13-07	17	888535	970082	1.01071e+06	4.28356	0.146	0.0341	4.23827	4.16562	4.44678	4.28356	0.0037484	**
UDP-GlcNAc	C00043	I3sg5	C13-07	17	1.03416e+06	932302	711411	5.78002	0.4022	0.0696	6.04615	5.97658	5.31733	5.78002	0.0037484	**
UDP-GlcNAc	C00043	NT2	C13-08	17	1.62628e+06	2.03289e+06	1.57525e+06	7.80574	0.9004	0.1154	7.75725	8.7294	6.93057	7.80574	0.6588
UDP-GlcNAc	C00043	I3sg5	C13-08	17	1.32533e+06	1.16269e+06	998055	7.55391	0.1685	0.0223	7.74846	7.45348	7.4598	7.55391	0.6588
UDP-GlcNAc	C00043	NT2	C13-09	17	248607	330200	225806	1.19907	0.2125	0.1772	1.18584	1.41791	0.993469	1.19907	0.975302
UDP-GlcNAc	C00043	I3sg5	C13-09	17	132043	240220	175379	1.20759	0.3943	0.3265	0.771984	1.53994	1.31084	1.20759	0.975302
UDP-GlcNAc	C00043	NT2	C13-10	17	395306	379691	325478	1.64934	0.2274	0.1379	1.88559	1.63043	1.43199	1.64934	0.426117
UDP-GlcNAc	C00043	I3sg5	C13-10	17	260224	281435	317598	1.89979	0.4342	0.2286	1.52139	1.80415	2.37384	1.89979	0.426117
UDP-GlcNAc	C00043	NT2	C13-11	17	4.13424e+06	4.79645e+06	4.82709e+06	20.518	0.7618	0.0371	19.7201	20.5964	21.2376	20.518	0.26993
UDP-GlcNAc	C00043	I3sg5	C13-11	17	3.56354e+06	2.94595e+06	2.50794e+06	19.4882	1.1677	0.0599	20.8341	18.8852	18.7452	19.4882	0.26993
UDP-GlcNAc	C00043	NT2	C13-12	17	948436	900652	717350	3.84919	0.6841	0.1777	4.52399	3.86748	3.15609	3.84919	0.520561
UDP-GlcNAc	C00043	I3sg5	C13-12	17	497709	534361	549109	3.47987	0.599	0.1721	2.90983	3.42555	4.10422	3.47987	0.520561
UDP-GlcNAc	C00043	NT2	C13-13	17	4.66057e+06	4.94363e+06	4.81126e+06	21.5423	0.5969	0.0277	22.2307	21.2284	21.1679	21.5423	0.0242131	*
UDP-GlcNAc	C00043	I3sg5	C13-13	17	3.24627e+06	2.98807e+06	2.73331e+06	19.5214	0.7916	0.0405	18.9792	19.1552	20.4297	19.5214	0.0242131	*
UDP-GlcNAc	C00043	NT2	C13-14	17	1.43353e+06	1.42095e+06	1.36749e+06	6.31869	0.4516	0.0715	6.83788	6.10169	6.0165	6.31869	0.0420865	*
UDP-GlcNAc	C00043	I3sg5	C13-14	17	959030	864364	733161	5.54263	0.0635	0.0115	5.60693	5.54106	5.47989	5.54263	0.0420865	*
UDP-GlcNAc	C00043	NT2	C13-15	17	1.51628e+06	1.71532e+06	1.26079e+06	6.7151	1.0138	0.151	7.23257	7.36572	5.54703	6.7151	0.132609
UDP-GlcNAc	C00043	I3sg5	C13-15	17	785604	907315	768140	5.38358	0.6857	0.1274	4.593	5.8164	5.74134	5.38358	0.132609
UDP-GlcNAc	C00043	NT2	C13-16	17	727206	604941	737488	3.1037	0.4523	0.1457	3.46874	2.59767	3.2447	3.1037	0.741326
UDP-GlcNAc	C00043	I3sg5	C13-16	17	571919	372594	423092	2.96486	0.5073	0.1711	3.3437	2.38853	3.16233	2.96486	0.741326
UMP	C00105	NT2	C12 PARENT	9	124876	315040	95422.2	11.4181	4.7206	0.4134	9.38004	16.8153	8.05894	11.4181	0.968287
UMP	C00105	I3sg5	C12 PARENT	9	98820.2	114061	75488.7	11.536	1.0171	0.0882	12.5678	11.5061	10.5342	11.536	0.968287
UMP	C00105	NT2	C13-04	9	0	0	0	0	0	NA	0	0	0	0	NA
UMP	C00105	I3sg5	C13-04	9	0	0	0	0	0	NA	0	0	0	0	NA
UMP	C00105	NT2	C13-05	9	875526	1.28403e+06	896587	70.0072	5.1391	0.0734	65.7649	68.5351	75.7218	70.0072	0.250128
UMP	C00105	I3sg5	C13-05	9	512047	683716	430935	64.7426	4.4299	0.0684	65.1213	68.971	60.1356	64.7426	0.250128
UMP	C00105	NT2	C13-06	9	102281	41745	0	3.30364	3.9527	1.1965	7.68278	2.22814	0	3.30364	0.705935
UMP	C00105	I3sg5	C13-06	9	0	98720.8	31688.1	4.79354	4.9897	1.0409	0	9.95863	4.42198	4.79354	0.705935
UMP	C00105	NT2	C13-07	9	146129	223132	95395.8	10.3143	2.01	0.1949	10.9764	11.9097	8.05671	10.3143	0.536724
UMP	C00105	I3sg5	C13-07	9	139316	61298.5	102936	12.7553	5.9331	0.4652	17.7179	6.18359	14.3644	12.7553	0.536724
UMP	C00105	NT2	C13-08	9	82485.1	9589.33	96649.4	4.95675	3.973	0.8015	6.19585	0.511832	8.16258	4.95675	0.722306
UMP	C00105	I3sg5	C13-08	9	36114	33513.6	75557.8	6.17251	3.8339	0.6211	4.59292	3.38074	10.5439	6.17251	0.722306
UTP	C00075	NT2	C12 PARENT	9	1.19078e+06	1.04604e+06	1.20568e+06	14.4742	0.9169	0.0633	14.6225	13.4922	15.3079	14.4742	0.262371
UTP	C00075	I3sg5	C12 PARENT	9	798741	706687	419608	13.362	1.159	0.0867	14.1859	13.8635	12.0368	13.362	0.262371
UTP	C00075	NT2	C13-01	9	0	0	0	0	0	NA	0	0	0	0	NA
UTP	C00075	I3sg5	C13-01	9	0	0	0	0	0	NA	0	0	0	0	NA
UTP	C00075	NT2	C13-02	9	13884.4	33908	17199.7	0.27541	0.1423	0.5166	0.170497	0.437356	0.218376	0.27541	0.631356
UTP	C00075	I3sg5	C13-02	9	0	0	18311.6	0.175094	0.3033	1.7321	0	0	0.525282	0.175094	0.631356
UTP	C00075	NT2	C13-03	9	32879.1	24739.6	66046.7	0.520469	0.2787	0.5355	0.403748	0.319099	0.838561	0.520469	0.360969
UTP	C00075	I3sg5	C13-03	9	6150.16	33310.9	0	0.254236	0.35	1.3768	0.109229	0.653478	0	0.254236	0.360969
UTP	C00075	NT2	C13-04	9	62760.5	134199	13094.8	0.889294	0.7891	0.8873	0.770686	1.73094	0.166258	0.889294	0.500713
UTP	C00075	I3sg5	C13-04	9	64231.4	104277	27512.5	1.32521	0.6482	0.4891	1.14077	2.04565	0.789217	1.32521	0.500713
UTP	C00075	NT2	C13-05	9	4.57104e+06	4.27143e+06	4.53583e+06	56.2716	1.2532	0.0223	56.1314	55.0943	57.589	56.2716	0.628915
UTP	C00075	I3sg5	C13-05	9	3.21982e+06	2.80819e+06	2.03756e+06	56.9079	1.6966	0.0298	57.1851	55.0898	58.4488	56.9079	0.628915
UTP	C00075	NT2	C13-06	9	532637	688872	615135	7.74534	1.1737	0.1515	6.54067	8.8853	7.81005	7.74534	0.452425
UTP	C00075	I3sg5	C13-06	9	321194	326215	295009	6.85553	1.4344	0.2092	5.70451	6.39954	8.46255	6.85553	0.452425
UTP	C00075	NT2	C13-07	9	1.04903e+06	1.03601e+06	889912	12.5144	1.0799	0.0863	12.8818	13.3628	11.2988	12.5144	0.475571
UTP	C00075	I3sg5	C13-07	9	772920	730727	411527	13.2891	1.3208	0.0994	13.7273	14.3351	11.8049	13.2891	0.475571
UTP	C00075	NT2	C13-08	9	690455	517742	533301	7.30923	1.0138	0.1387	8.47864	6.67801	6.77105	7.30923	0.430436
UTP	C00075	I3sg5	C13-08	9	447462	388071	276530	7.83085	0.1888	0.0241	7.94709	7.613	7.93245	7.83085	0.430436

## Sheet: ST1E
Abundance of significant metabolites changed after IGF2BP3 loss (I3IN-002 treatment)
Name	KEGG.ID	Condition	Av	Std	CV	Exp001	Exp002	Exp003	ANOVA	Sig	Av2	denom	Norm_Av	Norm_Std
2-HG	C02630	WT-Ctrl	1540164	207081	0.134454	1677489	1641027	1301976	0.0128162	*	1540164	1023395	1.50496	0.202347
2-HG	C02630	WT-I3IN002	1023395	28093.3	0.0274511	1055426	1002936	1011823	0.0128162	*	1023395	1023395	1	0.0274511
3PG	C00197	WT-Ctrl	739745	209130	0.282706	660613	581728	976894	0.0268776	*	739745	261576	2.82803	0.799502
3PG	C00197	WT-I3IN002	261576	122660	0.468928	228634	158750	397343	0.0268776	*	261576	261576	1	0.468928
4-OH-PheLac	C03672	WT-Ctrl	4.22393e+06	1.34373e+06	0.318122	5745885	3724366	3201537	0.0166428	*	4.22393e+06	1069901	3.94796	1.25593
4-OH-PheLac	C03672	WT-I3IN002	1069901	308390	0.288241	1425117	870604	913982	0.0166428	*	1069901	1069901	1	0.288241
6P-gluconate	C00345	WT-Ctrl	186757	84441.2	0.452144	162530	117078	280664	0.038512	*	186757	34514.3	5.41101	2.44655
6P-gluconate	C00345	WT-I3IN002	34514.3	20202.1	0.585326	30227	16800	56516	0.038512	*	34514.3	34514.3	1	0.585326
Acetyl-CoA	C00024	WT-Ctrl	7050	2507.1	0.355617	7667	4292	9191	0.00821646	**	7050	0	1	0.355617
Acetyl-CoA	C00024	WT-I3IN002	0	0	NA	0	0	0	0.00821646	**	0	NA	0	0
ADP	C00008	WT-Ctrl	4.31934e+06	1.12226e+06	0.259822	5100197	3033276	4824557	0.0192668	*	4.31934e+06	1.66651e+06	2.59185	0.673419
ADP	C00008	WT-I3IN002	1.66651e+06	458526	0.275141	2031525	1151861	1816152	0.0192668	*	1.66651e+06	1.66651e+06	1	0.275141
ADP/ATP	NA	WT-Ctrl	3.42894	0.602261	0.17564	2.94565	3.23753	4.10365	0.104534	*	3.42894	5.70225	0.601331	0.105618
ADP/ATP	NA	WT-I3IN002	5.70225	1.78272	0.312634	3.64445	6.77781	6.6845	0.104534	*	5.70225	5.70225	1	0.312634
AMP/ATP	NA	WT-Ctrl	3.17148	0.38449	0.121234	2.84957	3.06764	3.59722	0.00275571	**	3.17148	11.1798	0.28368	0.0343915
AMP/ATP	NA	WT-I3IN002	11.1798	2.07142	0.185283	9.05458	13.1929	11.2919	0.00275571	**	11.1798	11.1798	1	0.185283
Arg	C00062	WT-Ctrl	1.98936e+07	5.10023e+06	0.256375	25782807	16925179	16972903	0.0209222	*	1.98936e+07	6.90776e+06	2.8799	0.738334
Arg	C00062	WT-I3IN002	6.90776e+06	3.32213e+06	0.480927	10700540	5509001	4513735	0.0209222	*	6.90776e+06	6.90776e+06	1	0.480927
ATP	C00002	WT-Ctrl	1.28134e+06	407664	0.318154	1731432	936911	1175675	0.0224739	*	1.28134e+06	333024	3.84759	1.22413
ATP	C00002	WT-I3IN002	333024	200890	0.60323	557430	169946	271696	0.0224739	*	333024	333024	1	0.60323
CoA	C00010	WT-Ctrl	9917.33	2216.8	0.223528	12061	7634	10057	0.00736547	**	9917.33	2932	3.38245	0.756072
CoA	C00010	WT-I3IN002	2932	941.153	0.320994	3969	2695	2132	0.00736547	**	2932	2932	1	0.320994
CTP	C00063	WT-Ctrl	76558	21823.2	0.285055	99928	56710	73036	0.0144592	*	76558	17708	4.32336	1.23239
CTP	C00063	WT-I3IN002	17708	11489.8	0.648848	30460	8161	14503	0.0144592	*	17708	17708	1	0.648848
Cystathionine	C02291	WT-Ctrl	249033	90638.6	0.363963	353424	190342	203332	0.0227475	*	249033	58535	4.25442	1.54845
Cystathionine	C02291	WT-I3IN002	58535	13509.8	0.230798	73558	54663	47384	0.0227475	*	58535	58535	1	0.230798
F16BP	C00354	WT-Ctrl	133053	38512.6	0.289453	172644	95718	130797	0.0104806	*	133053	24461	5.43939	1.57445
F16BP	C00354	WT-I3IN002	24461	15217.4	0.622109	38306	8168	26909	0.0104806	*	24461	24461	1	0.622109
G6P-F6P	C00085	WT-Ctrl	2562331	651017	0.254072	2579072	1903105	3204816	0.0415978	*	2562331	1.3247e+06	1.93428	0.491446
G6P-F6P	C00085	WT-I3IN002	1.3247e+06	317841	0.239935	1328361	1005038	1640688	0.0415978	*	1.3247e+06	1.3247e+06	1	0.239935
GDP	C00035	WT-Ctrl	442451	112527	0.254327	510750	312574	504030	0.0120136	*	442451	128300	3.44858	0.877066
GDP	C00035	WT-I3IN002	128300	53627	0.417982	181628	74379	128892	0.0120136	*	128300	128300	1	0.417982
Glc	C00031	WT-Ctrl	7.23431e+06	2.76334e+06	0.381978	10414866	5422450	5865604	0.0189146	*	7.23431e+06	1015252	7.12563	2.72183
Glc	C00031	WT-I3IN002	1015252	592069	0.583174	1515978	1168003	361775	0.0189146	*	1015252	1015252	1	0.583174
GlcN-6P	C00352	WT-Ctrl	115723	24747	0.213847	144297	101646	101225	0.0175801	*	115723	39718.3	2.91358	0.623062
GlcN-6P	C00352	WT-I3IN002	39718.3	22988.8	0.578797	66259	26022	26874	0.0175801	*	39718.3	39718.3	1	0.578797
GlcNAc-6P	C00357	WT-Ctrl	310421	67511	0.217482	387673	262749	280841	0.0267976	*	310421	152262	2.03873	0.443388
GlcNAc-6P	C00357	WT-I3IN002	152262	43137.5	0.283312	201932	130665	124188	0.0267976	*	152262	152262	1	0.283312
Glycerol-3P	C00093	WT-Ctrl	693924	91039.9	0.131196	785115	693622	603036	0.0238068	*	693924	385594	1.79962	0.236103
Glycerol-3P	C00093	WT-I3IN002	385594	119780	0.310637	499794	260922	396067	0.0238068	*	385594	385594	1	0.310637
GSH/GSSG	NA	WT-Ctrl	2.26583	0.338538	0.14941	2.61466	2.2442	1.93862	0.0212129	*	2.26583	0.762334	2.97222	0.44408
GSH/GSSG	NA	WT-I3IN002	0.762334	0.621515	0.815279	1.47908	0.435369	0.372552	0.0212129	*	0.762334	0.762334	1	0.815279
His	C00135	WT-Ctrl	3.67747e+07	9.68482e+06	0.263355	47892156	32263678	30168315	0.0224965	*	3.67747e+07	1.21278e+07	3.03227	0.798565
His	C00135	WT-I3IN002	1.21278e+07	6.76848e+06	0.558097	19927967	8652088	7803284	0.0224965	*	1.21278e+07	1.21278e+07	1	0.558097
Ile	C00407	WT-Ctrl	1.72418e+08	4.72285e+07	0.273919	226592152	150751081	139910141	0.0403786	*	1.72418e+08	7.7355e+07	2.22892	0.610542
Ile	C00407	WT-I3IN002	7.7355e+07	2.83554e+07	0.366563	109974917	58598608	63491329	0.0403786	*	7.7355e+07	7.7355e+07	1	0.366563
Lac	C00186	WT-Ctrl	7055794	1.43258e+06	0.203036	8593836	5759416	6814130	0.0223972	*	7055794	2.61835e+06	2.69475	0.54713
Lac	C00186	WT-I3IN002	2.61835e+06	1.56863e+06	0.599089	4427964	1781120	1645973	0.0223972	*	2.61835e+06	2.61835e+06	1	0.599089
Lys	C00047	WT-Ctrl	3.88709e+06	806510	0.207484	4817936	3397074	3446265	0.0121621	*	3.88709e+06	1.53472e+06	2.53277	0.525511
Lys	C00047	WT-I3IN002	1.53472e+06	476519	0.310493	2083756	1291612	1228782	0.0121621	*	1.53472e+06	1.53472e+06	1	0.310493
NAD+	C00003	WT-Ctrl	1.8349e+06	727565	0.396515	2647177	1614500	1243013	0.0190917	*	1.8349e+06	235775	7.78239	3.08584
NAD+	C00003	WT-I3IN002	235775	41450.8	0.175806	277075	236076	194175	0.0190917	*	235775	235775	1	0.175806
NADH	C00004	WT-Ctrl	131928	35971.6	0.272661	172721	118307	104756	0.0199899	*	131928	44692	2.95194	0.804879
NADH	C00004	WT-I3IN002	44692	18212	0.4075	61356	25251	47469	0.0199899	*	44692	44692	1	0.4075
NADP+	C00006	WT-Ctrl	58353.3	14098.4	0.241604	74253	53431	47376	0.00633217	**	58353.3	12383.7	4.71212	1.13847
NADP+	C00006	WT-I3IN002	12383.7	5653.12	0.456498	18592	7533	11026	0.00633217	**	12383.7	12383.7	1	0.456498
Orotidine	HMDB0000788	WT-Ctrl	1.22117e+06	413360	0.338497	1698242	969778	995476	0.0289858	*	1.22117e+06	373892	3.26609	1.10556
Orotidine	HMDB0000788	WT-I3IN002	373892	151102	0.404132	548114	278616	294945	0.0289858	*	373892	373892	1	0.404132
PEP	C00074	WT-Ctrl	46130	12354.4	0.267817	41789	36532	60069	0.0483625	*	46130	9155.5	5.0385	1.34939
PEP	C00074	WT-I3IN002	9155.5	12947.8	1.41421	0	NA	18311	0.0483625	*	9155.5	9155.5	1	1.41421
Phe	C00079	WT-Ctrl	153834185	3.92107e+07	0.25489	198939188	134692792	127870575	0.0293745	*	153834185	6.27113e+07	2.45305	0.625258
Phe	C00079	WT-I3IN002	6.27113e+07	2.68752e+07	0.428554	93731357	46431947	47970510	0.0293745	*	6.27113e+07	6.27113e+07	1	0.428554
Pro-OH	C01157	WT-Ctrl	523909	166032	0.316909	714916	442675	414135	0.0445055	*	523909	225292	2.32547	0.736963
Pro-OH	C01157	WT-I3IN002	225292	66595	0.295595	300949	175552	199374	0.0445055	*	225292	225292	1	0.295595
Propanoyl-CoA	C00100	WT-Ctrl	2186.67	662.946	0.303177	2730	2382	1448	0.00464311	**	2186.67	0	1	0.303177
Propanoyl-CoA	C00100	WT-I3IN002	0	0	NA	0	0	0	0.00464311	**	0	0	0	0
R5P	C00117	WT-Ctrl	760247	113429	0.1492	752427	650931	877384	0.00279018	**	760247	275932	2.75519	0.411075
R5P	C00117	WT-I3IN002	275932	58963.7	0.213689	331059	213764	282974	0.00279018	**	275932	275932	1	0.213689
S7P	C05382	WT-Ctrl	961985	237077	0.246445	1225933	892891	767131	0.0127652	*	961985	303995	3.16448	0.779871
S7P	C05382	WT-I3IN002	303995	120129	0.395169	436532	273172	202280	0.0127652	*	303995	303995	1	0.395169
SAM	C00019	WT-Ctrl	1.98602e+06	496317	0.249905	2540337	1582838	1834899	0.0185615	*	1.98602e+06	680743	2.91744	0.729081
SAM	C00019	WT-I3IN002	680743	318538	0.467927	1048518	492062	501650	0.0185615	*	680743	680743	1	0.467927
Succ	C00042	WT-Ctrl	659241	87507.1	0.132739	682917	732474	562332	0.028815	*	659241	486822	1.35417	0.179752
Succ	C00042	WT-I3IN002	486822	18260.4	0.0375095	501531	466384	492551	0.028815	*	486822	486822	1	0.0375095
Trp	C00078	WT-Ctrl	3.38177e+07	1.02801e+07	0.303987	45687184	27750941	28014902	0.0338852	*	3.38177e+07	1.29247e+07	2.61652	0.795389
Trp	C00078	WT-I3IN002	1.29247e+07	4.97053e+06	0.384577	18646986	9679529	10447485	0.0338852	*	1.29247e+07	1.29247e+07	1	0.384577
Tyr	C00082	WT-Ctrl	7.29285e+07	2.09698e+07	0.287539	97112926	61867859	59804582	0.0351372	*	7.29285e+07	2.86365e+07	2.5467	0.732274
Tyr	C00082	WT-I3IN002	2.86365e+07	1.26673e+07	0.442348	43241062	20634234	22034173	0.0351372	*	2.86365e+07	2.86365e+07	1	0.442348
U	C00299	WT-Ctrl	12744.7	4620.34	0.362531	17943	11185	9106	0.165327	*	12744.7	44138	0.288746	0.104679
U	C00299	WT-I3IN002	44138	31745.7	0.719236	80610	22719	29085	0.165327	*	44138	44138	1	0.719236
UTP	C00075	WT-Ctrl	289574	95816.7	0.330888	394621	206972	267130	0.0160633	*	289574	52308.3	5.53591	1.83177
UTP	C00075	WT-I3IN002	52308.3	36718.1	0.701956	93420	22775	40730	0.0160633	*	52308.3	52308.3	1	0.701956
Val	C00183	WT-Ctrl	7.66954e+07	2.10282e+07	0.274179	100804017	67144424	62137694	0.0417121	*	7.66954e+07	3.40958e+07	2.24941	0.61674
Val	C00183	WT-I3IN002	3.40958e+07	1.34457e+07	0.39435	49606656	25752636	26928007	0.0417121	*	3.40958e+07	3.40958e+07	1	0.39435

## Sheet: ST1F
Isotopologue distribution of significant metabolites changed after IGF2BP3 loss (I3IN-002 treatment)
Name	KEGG.ID	Condition	Iso	Nr.C	Exp001	Exp002	Exp003	Norm_Av	Norm_Std	CV	MID001	MID002	MID003	Av	ANOVA	Sig
2-HG	C02630	DMSO	C12 PARENT	5	1.42075e+06	1.45558e+06	1.18108e+06	87.9378	3.09094	0.0457	84.5664	88.609	90.638	87.9378	0.112458
2-HG	C02630	I3IN-002	C12 PARENT	5	947284	942937	958616	92.7642	2.72696	0.0486	89.6448	93.9523	94.6956	92.7642	0.112458
2-HG	C02630	DMSO	C13-01	5	27179.4	10526.5	15560.8	1.15091	0.489923	0.7065	1.61778	0.640803	1.19416	1.15091	0.0385158	*
2-HG	C02630	I3IN-002	C13-01	5	4189.6	1360.57	2566.56	0.261858	0.130655	0.8445	0.396476	0.135564	0.253534	0.261858	0.0385158	*
2-HG	C02630	DMSO	C13-02	5	94442	82609	54787	4.95157	0.711632	0.3588	5.62141	5.02884	4.20445	4.95157	0.0701074
2-HG	C02630	I3IN-002	C13-02	5	45860	18982.9	18799.1	2.69612	1.42366	0.6327	4.33989	1.89142	1.85704	2.69612	0.0701074
2-HG	C02630	DMSO	C13-03	5	52436.1	43117.9	11726	2.21527	1.16588	0.542	3.12112	2.62481	0.899872	2.21527	0.589258
2-HG	C02630	I3IN-002	C13-03	5	9833.73	20776.3	22831.1	1.75201	0.717369	0.4476	0.9306	2.07011	2.25534	1.75201	0.589258
2-HG	C02630	DMSO	C13-04	5	85233.2	50866.7	39919.9	3.74444	1.15092	0.3769	5.07328	3.09653	3.06352	3.74444	0.402368
2-HG	C02630	I3IN-002	C13-04	5	49541.1	19577.3	9500.35	2.52579	1.93992	0.601	4.68825	1.95064	0.938479	2.52579	0.402368
Ac-choline	C01996	DMSO	C12 PARENT	7	18466.5	14986.9	26037.4	100	0	0	100	100	100	100	NA
Ac-choline	C01996	I3IN-002	C12 PARENT	7	11229.1	40840.3	29776.8	100	0	0	100	100	100	100	NA
Acetyl-CoA	C00024	DMSO	C12 PARENT	23	1039.46	813.97	1603.73	15.5666	2.91396	0.154	12.2513	17.722	16.7264	15.5666	0.000758557	***
Acetyl-CoA	C00024	I3IN-002	C12 PARENT	23	0	0	0	0	0	NA	0	0	0	0	0.000758557	***
Acetyl-CoA	C00024	DMSO	C13-01	23	0	0	0	0	0	NA	0	0	0	0	NA
Acetyl-CoA	C00024	I3IN-002	C13-01	23	0	0	0	0	0	NA	0	0	0	0	NA
Acetyl-CoA	C00024	DMSO	C13-02	23	2729.35	1361.03	2963.24	30.9024	1.26796	0.0526	32.1687	29.6328	30.9057	30.9024	1.88253e-06	****
Acetyl-CoA	C00024	I3IN-002	C13-02	23	0	0	0	0	0	NA	0	0	0	0	1.88253e-06	****
Acetyl-CoA	C00024	DMSO	C13-03	23	0	0	0	0	0	NA	0	0	0	0	NA
Acetyl-CoA	C00024	I3IN-002	C13-03	23	0	0	0	0	0	NA	0	0	0	0	NA
Acetyl-CoA	C00024	DMSO	C13-04	23	0	0	0	0	0	NA	0	0	0	0	NA
Acetyl-CoA	C00024	I3IN-002	C13-04	23	0	0	0	0	0	NA	0	0	0	0	NA
Acetyl-CoA	C00024	DMSO	C13-05	23	1545.02	733.882	1620.97	17.0315	1.12108	0.0711	18.2099	15.9783	16.9062	17.0315	1.23959e-05	****
Acetyl-CoA	C00024	I3IN-002	C13-05	23	0	0	0	0	0	NA	0	0	0	0	1.23959e-05	****
Acetyl-CoA	C00024	DMSO	C13-06	23	0	0	276.614	0.961669	1.66566	1.1603	0	0	2.88501	0.961669	0.373901
Acetyl-CoA	C00024	I3IN-002	C13-06	23	0	0	0	0	0	NA	0	0	0	0	0.373901
Acetyl-CoA	C00024	DMSO	C13-07	23	3170.67	1684.12	3084.92	35.404	2.81854	0.0692	37.3702	36.667	32.1749	35.404	2.64059e-05	****
Acetyl-CoA	C00024	I3IN-002	C13-07	23	0	0	0	0	0	NA	0	0	0	0	2.64059e-05	****
Acetyl-CoA	C00024	DMSO	C13-08	23	0	0	38.5198	0.133917	0.231951	1.1552	0	0	0.40175	0.133917	0.373901
Acetyl-CoA	C00024	I3IN-002	C13-08	23	0	0	0	0	0	NA	0	0	0	0	0.373901
ADP	C00008	DMSO	C12 PARENT	10	2.24268e+06	1.27987e+06	2.00979e+06	41.9647	0.908407	0.0264	42.9563	41.7653	41.1726	41.9647	0.0157259	*
ADP	C00008	I3IN-002	C12 PARENT	10	828216	463371	751140	39.2863	0.706813	0.0308	38.7123	39.0708	40.0758	39.2863	0.0157259	*
ADP	C00008	DMSO	C13-01	10	0	0	0	0	0	NA	0	0	0	0	NA
ADP	C00008	I3IN-002	C13-01	10	0	0	0	0	0	NA	0	0	0	0	NA
ADP	C00008	DMSO	C13-02	10	16722.3	0	6110.07	0.14849	0.161418	1.3583	0.320299	0	0.125171	0.14849	0.687754
ADP	C00008	I3IN-002	C13-02	10	0	9726.33	0	0.27337	0.473491	2	0	0.820111	0	0.27337	0.687754
ADP	C00008	DMSO	C13-03	10	71952.6	35166.5	56726	1.22928	0.129153	0.3422	1.37818	1.14757	1.16209	1.22928	0.235324
ADP	C00008	I3IN-002	C13-03	10	29154.7	6911.86	12266.6	0.866667	0.431104	0.4309	1.36274	0.582799	0.654462	0.866667	0.235324
ADP	C00008	DMSO	C13-04	10	0	0	0	0	0	NA	0	0	0	0	0.116172
ADP	C00008	I3IN-002	C13-04	10	0	7296.83	11806.2	0.415054	0.359522	1.1549	0	0.615259	0.629902	0.415054	0.116172
ADP	C00008	DMSO	C13-05	10	2.87619e+06	1.7494e+06	2.8021e+06	56.5272	1.25422	0.0288	55.0905	57.0871	57.4039	56.5272	0.0329808	*
ADP	C00008	I3IN-002	C13-05	10	1.28204e+06	698672	1.09909e+06	59.1586	0.677366	0.0214	59.9249	58.911	58.6399	59.1586	0.0329808	*
ADP	C00008	DMSO	C13-06	10	0	0	0	0	0	NA	0	0	0	0	NA
ADP	C00008	I3IN-002	C13-06	10	0	0	0	0	0	NA	0	0	0	0	NA
ADP	C00008	DMSO	C13-07	10	13299	0	6651.54	0.13033	0.127468	1.2562	0.254728	0	0.136264	0.13033	0.151271
ADP	C00008	I3IN-002	C13-07	10	0	0	0	0	0	NA	0	0	0	0	0.151271
AMP	C00020	DMSO	C12 PARENT	10	2.11101e+06	1.26357e+06	1.7781e+06	41.9496	0.76963	0.0151	41.9516	42.7183	41.179	41.9496	0.0168044	*
AMP	C00020	I3IN-002	C12 PARENT	10	2.08252e+06	919729	1.28947e+06	39.9558	0.414379	0.017	40.3728	39.544	39.9505	39.9558	0.0168044	*
AMP	C00020	DMSO	C13-01	10	0	0	0	0	0	NA	0	0	0	0	NA
AMP	C00020	I3IN-002	C13-01	10	0	0	0	0	0	NA	0	0	0	0	NA
AMP	C00020	DMSO	C13-02	10	3314.08	0	499.016	0.0258056	0.0351661	1.195	0.06586	0	0.0115567	0.0258056	0.27261
AMP	C00020	I3IN-002	C13-02	10	0	0	0	0	0	NA	0	0	0	0	0.27261
AMP	C00020	DMSO	C13-03	10	82436.3	16310.3	15835.9	0.852132	0.687023	0.7578	1.63824	0.551413	0.366743	0.852132	0.441015
AMP	C00020	I3IN-002	C13-03	10	67504.5	52958.1	18923.5	1.39064	0.848304	0.5234	1.30867	2.27695	0.58629	1.39064	0.441015
AMP	C00020	DMSO	C13-04	10	0	0	0	0	0	NA	0	0	0	0	NA
AMP	C00020	I3IN-002	C13-04	10	0	0	0	0	0	NA	0	0	0	0	NA
AMP	C00020	DMSO	C13-05	10	2.83524e+06	1.673e+06	2.52347e+06	57.1151	1.15344	0.0165	56.3443	56.5599	58.4412	57.1151	0.119966
AMP	C00020	I3IN-002	C13-05	10	3.00821e+06	1.35315e+06	1.91927e+06	58.6536	0.704624	0.0152	58.3186	58.179	59.4632	58.6536	0.119966
AMP	C00020	DMSO	C13-06	10	0	5039.58	64.8792	0.0572929	0.0979358	1.4865	0	0.170376	0.00150254	0.0572929	0.368247
AMP	C00020	I3IN-002	C13-06	10	0	0	0	0	0	NA	0	0	0	0	0.368247
AMP	C00020	DMSO	C13-07	10	0	0	0	0	0	NA	0	0	0	0	NA
AMP	C00020	I3IN-002	C13-07	10	0	0	0	0	0	NA	0	0	0	0	NA
Asn	C00152	DMSO	C12 PARENT	4	347536	171037	198326	99.0978	1.56273	0.0136	97.2933	100	100	99.0978	0.0271815	*
Asn	C00152	I3IN-002	C12 PARENT	4	357911	210789	173641	93.8861	2.14265	0.0352	92.0526	96.2414	93.3642	93.8861	0.0271815	*
Asn	C00152	DMSO	C13-03	4	9668.51	0	0	0.90224	1.56273	2	2.70672	0	0	0.90224	0.0271815	*
Asn	C00152	I3IN-002	C13-03	4	30900.6	8232.01	12341.4	6.11392	2.14265	0.4354	7.94744	3.75855	6.63576	6.11392	0.0271815	*
Asp	C00049	DMSO	C12 PARENT	4	658769	441201	273504	29.7447	3.32573	0.1584	28.3635	27.3321	33.5385	29.7447	0.00312253	**
Asp	C00049	I3IN-002	C12 PARENT	4	386885	257362	231365	42.0285	0.332836	0.0749	42.4049	41.7729	41.9077	42.0285	0.00312253	**
Asp	C00049	DMSO	C13-01	4	224353	146557	56016.9	8.53592	1.47241	0.1537	9.65957	9.07911	6.86909	8.53592	0.00939878	**
Asp	C00049	I3IN-002	C13-01	4	35399.2	30331.9	20310.2	4.16068	0.667998	0.133	3.87996	4.92323	3.67885	4.16068	0.00939878	**
Asp	C00049	DMSO	C13-02	4	516924	384692	180138	22.7257	0.961199	0.1202	22.2563	23.8314	22.0894	22.7257	0.00169371	**
Asp	C00049	I3IN-002	C13-02	4	143425	100991	97979.8	16.6199	1.03257	0.0622	15.7203	16.392	17.7474	16.6199	0.00169371	**
Asp	C00049	DMSO	C13-03	4	525390	320534	182441	21.6165	1.52896	0.062	22.6208	19.8569	22.3718	21.6165	0.0106029	*
Asp	C00049	I3IN-002	C13-03	4	257776	161357	143311	26.8008	1.26369	0.0798	28.2538	26.1902	25.9583	26.8008	0.0106029	*
Asp	C00049	DMSO	C13-04	4	397158	321237	123394	17.3771	2.39671	0.1277	17.0998	19.9005	15.1312	17.3771	0.00795262	**
Asp	C00049	I3IN-002	C13-04	4	88873.7	66055.9	59115.5	10.3902	0.562163	0.0634	9.74109	10.7217	10.7078	10.3902	0.00795262	**
ATP	C00002	DMSO	C12 PARENT	10	780265	435896	558190	43.0466	0.66475	0.0481	42.4985	42.8551	43.786	43.0466	0.674613
ATP	C00002	I3IN-002	C12 PARENT	10	258497	91673.1	114256	41.6871	5.16525	0.1066	41.6898	46.8511	36.5206	41.6871	0.674613
ATP	C00002	DMSO	C13-01	10	0	0	0	0	0	NA	0	0	0	0	NA
ATP	C00002	I3IN-002	C13-01	10	0	0	0	0	0	NA	0	0	0	0	NA
ATP	C00002	DMSO	C13-05	10	1.03074e+06	567486	685538	55.2363	1.27702	0.0529	56.141	55.7923	53.7755	55.2363	0.373253
ATP	C00002	I3IN-002	C13-05	10	361552	103996	198598	58.3129	5.16525	0.0744	58.3102	53.1489	63.4794	58.3129	0.373253
ATP	C00002	DMSO	C13-06	10	24977.7	13757.3	31085.9	1.71716	0.624685	0.7754	1.36045	1.35255	2.43847	1.71716	0.00889784	**
ATP	C00002	I3IN-002	C13-06	10	0	0	0	0	0	NA	0	0	0	0	0.00889784	**
CAR-Ac	C02571	DMSO	C12 PARENT	9	8.56231e+06	5.11973e+06	4.09855e+06	41.1715	0.109464	0.0222	41.2939	41.1376	41.083	41.1715	3.00123e-06	****
CAR-Ac	C02571	I3IN-002	C12 PARENT	9	3.58094e+06	1.55635e+06	1.82564e+06	47.8513	0.287946	0.0128	47.6932	47.6771	48.1837	47.8513	3.00123e-06	****
CAR-Ac	C02571	DMSO	C13-01	9	0	0	0	0	0	NA	0	0	0	0	NA
CAR-Ac	C02571	I3IN-002	C13-01	9	0	0	0	0	0	NA	0	0	0	0	NA
CAR-Ac	C02571	DMSO	C13-02	9	1.21727e+07	7.32564e+06	5.87435e+06	58.8172	0.0968558	0.0198	58.7061	58.8624	58.8833	58.8172	4.17134e-06	****
CAR-Ac	C02571	I3IN-002	C13-02	9	3.92734e+06	1.68938e+06	1.95945e+06	51.9248	0.331333	0.0117	52.3068	51.7523	51.7153	51.9248	4.17134e-06	****
CAR-Ac	C02571	DMSO	C13-03	9	0	0	3357.91	0.0112197	0.0194331	1.8258	0	0	0.033659	0.0112197	0.293842
CAR-Ac	C02571	I3IN-002	C13-03	9	0	18626.2	3828.39	0.223878	0.304484	1.0713	0	0.570592	0.101042	0.223878	0.293842
CDP	C00112	DMSO	C12 PARENT	9	222247	115740	226476	80.0534	4.73495	0.0671	77.0539	85.512	77.5944	80.0534	0.00720647	**
CDP	C00112	I3IN-002	C12 PARENT	9	304928	128235	142990	94.1333	0.92508	0.0084	93.3553	93.8883	95.1562	94.1333	0.00720647	**
CDP	C00112	DMSO	C13-01	9	0	0	0	0	0	NA	0	0	0	0	NA
CDP	C00112	I3IN-002	C13-01	9	0	0	0	0	0	NA	0	0	0	0	NA
CDP	C00112	DMSO	C13-05	9	46355.2	11501.6	46281.6	13.4754	4.31209	0.3723	16.0715	8.49774	15.8568	13.4754	0.04041	*
CDP	C00112	I3IN-002	C13-05	9	21703.6	8347.5	7278.75	5.86673	0.92508	0.1317	6.64468	6.11167	4.84382	5.86673	0.04041	*
CDP	C00112	DMSO	C13-07	9	19828.4	8107.83	19113.9	6.47121	0.447207	0.2001	6.87458	5.9903	6.54874	6.47121	1.50455e-05	****
CDP	C00112	I3IN-002	C13-07	9	0	0	0	0	0	NA	0	0	0	0	1.50455e-05	****
CDP-choline	C00307	DMSO	C12 PARENT	14	191612	128444	109627	81.6676	2.4632	0.0635	82.7531	83.4017	78.8481	81.6676	0.00177732	**
CDP-choline	C00307	I3IN-002	C12 PARENT	14	248981	105432	108776	93.117	1.05412	0.0122	94.2107	92.1075	93.0329	93.117	0.00177732	**
CDP-choline	C00307	DMSO	C13-01	14	0	0	0	0	0	NA	0	0	0	0	NA
CDP-choline	C00307	I3IN-002	C13-01	14	0	0	0	0	0	NA	0	0	0	0	NA
CDP-choline	C00307	DMSO	C13-05	14	39934.5	25562.6	29408.7	18.3324	2.4632	0.3367	17.2469	16.5983	21.1519	18.3324	0.00177732	**
CDP-choline	C00307	I3IN-002	C13-05	14	15300	9034.2	8146.15	6.88298	1.05412	0.1565	5.7893	7.89249	6.96715	6.88298	0.00177732	**
CDP-EtA	C00570	DMSO	C12 PARENT	11	611356	375269	373788	71.9678	1.45353	0.0269	70.2936	72.702	72.9078	71.9678	0.00831131	**
CDP-EtA	C00570	I3IN-002	C12 PARENT	11	458965	194227	199897	89.9044	6.23218	0.0566	87.7633	85.025	96.9249	89.9044	0.00831131	**
CDP-EtA	C00570	DMSO	C13-01	11	0	0	0	0	0	NA	0	0	0	0	NA
CDP-EtA	C00570	I3IN-002	C13-01	11	0	0	0	0	0	NA	0	0	0	0	NA
CDP-EtA	C00570	DMSO	C13-05	11	143512	95936.8	88363.1	17.4408	1.05764	0.1029	16.501	18.5861	17.2353	17.4408	0.0374635	*
CDP-EtA	C00570	I3IN-002	C13-05	11	51120.1	28996.6	6342.09	8.51462	4.93158	0.5183	9.77519	12.6936	3.07511	8.51462	0.0374635	*
CDP-EtA	C00570	DMSO	C13-06	11	19451.7	7246.99	13048.7	2.0619	0.590295	0.2861	2.23655	1.40398	2.54516	2.0619	0.00513666	**
CDP-EtA	C00570	I3IN-002	C13-06	11	1497.85	0	0	0.0954729	0.165364	2	0.286419	0	0	0.0954729	0.00513666	**
CDP-EtA	C00570	DMSO	C13-07	11	73231.9	22474.7	31885.2	6.33117	2.03536	0.2603	8.42019	4.35409	6.21924	6.33117	0.0179218	*
CDP-EtA	C00570	I3IN-002	C13-07	11	5488.02	5211.61	0	1.11029	1.14194	0.7814	1.04942	2.28144	0	1.11029	0.0179218	*
CDP-EtA	C00570	DMSO	C13-08	11	22166.1	15246.9	5601.24	2.19833	0.97885	0.3687	2.54865	2.95382	1.09253	2.19833	0.0547977	*
CDP-EtA	C00570	I3IN-002	C13-08	11	5886.68	0	0	0.375217	0.649895	1.1885	1.12565	0	0	0.375217	0.0547977	*
Cit	C00158	DMSO	C12 PARENT	6	716325	506985	583471	15.6469	2.02878	0.2647	13.7824	15.351	17.8074	15.6469	0.00684952	**
Cit	C00158	I3IN-002	C12 PARENT	6	787679	773940	814363	31.8287	5.07549	0.262	26.0022	35.2894	34.1945	31.8287	0.00684952	**
Cit	C00158	DMSO	C13-01	6	206813	102925	110907	3.49349	0.4415	0.1545	3.97917	3.11644	3.38486	3.49349	0.0227314	*
Cit	C00158	I3IN-002	C13-01	6	63417.9	58374.1	41763.1	2.1696	0.458799	0.3341	2.0935	2.66169	1.7536	2.1696	0.0227314	*
Cit	C00158	DMSO	C13-02	6	1.08761e+06	676007	631969	20.2274	0.845412	0.0707	20.926	20.4688	19.2876	20.2274	0.174931
Cit	C00158	I3IN-002	C13-02	6	752908	450171	524414	22.4669	2.19832	0.1026	24.8544	20.5265	22.0198	22.4669	0.174931
Cit	C00158	DMSO	C13-03	6	709362	457972	448734	13.7369	0.115021	0.1211	13.6484	13.8669	13.6953	13.7369	0.0019605	**
Cit	C00158	I3IN-002	C13-03	6	342647	226522	274254	11.0519	0.634554	0.0553	11.3112	10.3287	11.5157	11.0519	0.0019605	**
Cit	C00158	DMSO	C13-04	6	1.16813e+06	731192	731696	22.3154	0.168316	0.0366	22.4752	22.1397	22.3312	22.3154	0.000255579	***
Cit	C00158	I3IN-002	C13-04	6	496541	365640	358193	16.0346	0.872472	0.0995	16.3914	16.6721	15.0403	16.0346	0.000255579	***
Cit	C00158	DMSO	C13-05	6	791993	482285	452384	14.5493	0.717302	0.1401	15.2383	14.6031	13.8067	14.5493	0.0723005
Cit	C00158	I3IN-002	C13-05	6	417623	224081	272827	11.8198	1.81202	0.199	13.7862	10.2174	11.4558	11.8198	0.0723005
Cit	C00158	DMSO	C13-06	6	517174	345263	317395	10.0306	0.389855	0.1311	9.95063	10.4542	9.68686	10.0306	0.000500281	***
Cit	C00158	I3IN-002	C13-06	6	168463	94396.2	95747	4.62857	0.820026	0.2737	5.56116	4.30419	4.02035	4.62857	0.000500281	***
CMP	C00055	DMSO	C12 PARENT	9	335618	168570	253308	82.5959	5.27303	0.0522	86.9854	76.7469	84.0555	82.5959	0.0310727	*
CMP	C00055	I3IN-002	C12 PARENT	9	552590	216386	339189	92.8394	1.34518	0.0146	91.9835	94.3899	92.1447	92.8394	0.0310727	*
CMP	C00055	DMSO	C13-01	9	0	0	0	0	0	NA	0	0	0	0	NA
CMP	C00055	I3IN-002	C13-01	9	0	0	0	0	0	NA	0	0	0	0	NA
CMP	C00055	DMSO	C13-05	9	50214.3	51074.2	48050	17.4041	5.27303	0.2465	13.0146	23.2531	15.9445	17.4041	0.0310727	*
CMP	C00055	I3IN-002	C13-05	9	48158.8	12861.1	28915.7	7.16063	1.34518	0.1788	8.01647	5.61014	7.8553	7.16063	0.0310727	*
CoA	C00010	DMSO	C12 PARENT	21	7782.84	4537.06	5991.59	55.5247	2.38133	0.0388	58.2744	54.165	54.1348	55.5247	0.0463437	*
CoA	C00010	I3IN-002	C12 PARENT	21	2827.7	2263.99	1553.74	68.1294	7.2777	0.1151	63.1225	76.4778	64.7881	68.1294	0.0463437	*
CoA	C00010	DMSO	C13-01	21	0	0	0	0	0	NA	0	0	0	0	NA
CoA	C00010	I3IN-002	C13-01	21	0	0	0	0	0	NA	0	0	0	0	NA
CoA	C00010	DMSO	C13-05	21	5572.67	3786.09	5017.74	44.087	2.04616	0.0668	41.7256	45.1996	45.3359	44.087	0.0143316	*
CoA	C00010	I3IN-002	C13-05	21	1470.69	675.899	785.799	29.4761	5.7541	0.2043	32.83	22.832	32.7664	29.4761	0.0143316	*
CoA	C00010	DMSO	C13-06	21	0	53.2295	58.5895	0.388278	0.340418	1.6167	0	0.635471	0.529364	0.388278	0.112472
CoA	C00010	I3IN-002	C13-06	21	181.32	20.433	58.6469	2.39443	1.67926	0.554	4.04758	0.690231	2.44547	2.39443	0.112472
Creatine	C00300	DMSO	C12 PARENT	4	1.40843e+08	9.60273e+07	8.89124e+07	99.557	0.0487219	0.0004	99.5347	99.5234	99.6128	99.557	0.853873
Creatine	C00300	I3IN-002	C12 PARENT	4	8.47156e+07	4.32524e+07	4.59927e+07	99.5429	0.114094	0.0009	99.4923	99.6735	99.4628	99.5429	0.853873
Creatine	C00300	DMSO	C13-01	4	0	0	0	0	0	NA	0	0	0	0	0.11763
Creatine	C00300	I3IN-002	C13-01	4	178785	0	85801.9	0.131841	0.114829	0.8189	0.20997	0	0.185554	0.131841	0.11763
Creatine	C00300	DMSO	C13-02	4	658406	459898	345567	0.443032	0.0487219	0.0908	0.465299	0.476641	0.387155	0.443032	0.0215155	*
Creatine	C00300	I3IN-002	C13-02	4	253502	141663	162582	0.325258	0.0269588	0.1228	0.29772	0.326458	0.351597	0.325258	0.0215155	*
Creatinine	C00791	DMSO	C12 PARENT	4	1.08722e+06	726136	780905	96.3234	1.84438	0.0158	96.8093	97.8762	94.2847	96.3234	0.0449045	*
Creatinine	C00791	I3IN-002	C12 PARENT	4	1.16068e+06	1.32113e+06	1.88794e+06	81.114	8.95137	0.1093	87.774	84.6295	70.9385	81.114	0.0449045	*
Creatinine	C00791	DMSO	C13-01	4	0	0	0	0	0	NA	0	0	0	0	0.319783
Creatinine	C00791	I3IN-002	C13-01	4	5488.12	572.232	0	0.150561	0.229766	1.7901	0.415027	0.0366563	0	0.150561	0.319783
Creatinine	C00791	DMSO	C13-03	4	35833.3	15756.3	47336.2	3.6766	1.84438	0.4261	3.19072	2.1238	5.71527	3.6766	0.0485715	*
Creatinine	C00791	I3IN-002	C13-03	4	156183	239373	773436	18.7354	9.11443	0.5765	11.811	15.3339	29.0615	18.7354	0.0485715	*
DHAP	C00111	DMSO	C12 PARENT	3	0	0	0	0	0	2	0	0	0	0	0.176448
DHAP	C00111	I3IN-002	C12 PARENT	3	0	11933.6	10089.7	2.16657	2.28884	1.3294	0	4.56068	1.93902	2.16657	0.176448
DHAP	C00111	DMSO	C13-02	3	65096.5	6456.65	24509	5.69566	4.96855	0.9028	11.1236	1.37242	4.59099	5.69566	0.00459962	**
DHAP	C00111	I3IN-002	C13-02	3	163263	182048	310551	56.6963	14.5999	0.6732	40.8348	69.5735	59.6807	56.6963	0.00459962	**
DHAP	C00111	DMSO	C13-03	3	520115	464002	509342	94.3043	4.96855	0.0432	88.8764	98.6276	95.409	94.3043	0.00629446	**
DHAP	C00111	I3IN-002	C13-03	3	236551	67681.3	199713	41.1371	16.82	0.5627	59.1652	25.8658	38.3803	41.1371	0.00629446	**
GlcA	C00257	DMSO	C12 PARENT	6	1.31496e+06	712286	638773	29.8884	1.04222	0.0288	31.0886	29.3651	29.2115	29.8884	0.103522	*
GlcA	C00257	I3IN-002	C12 PARENT	6	470178	191746	256066	27.1645	1.98895	0.0702	28.4437	24.873	28.1767	27.1645	0.103522	*
GlcA	C00257	DMSO	C13-01	6	0	0	0	0	0	NA	0	0	0	0	NA
GlcA	C00257	I3IN-002	C13-01	6	0	0	0	0	0	NA	0	0	0	0	NA
GlcA	C00257	DMSO	C13-05	6	0	0	0	0	0	NA	0	0	0	0	NA
GlcA	C00257	I3IN-002	C13-05	6	0	0	0	0	0	NA	0	0	0	0	NA
GlcA	C00257	DMSO	C13-06	6	2.91477e+06	1.71333e+06	1.54795e+06	70.1116	1.04222	0.0123	68.9114	70.6349	70.7885	70.1116	0.103522	*
GlcA	C00257	I3IN-002	C13-06	6	1.18284e+06	579153	652722	72.8355	1.98895	0.0256	71.5563	75.127	71.8233	72.8355	0.103522	*
GlcN-6P	C00352	DMSO	C12 PARENT	6	123411	92419.1	92524.9	82.2659	3.00843	0.0503	78.8016	83.7757	84.2205	82.2659	0.3896
GlcN-6P	C00352	I3IN-002	C12 PARENT	6	54978.8	22663	24145.1	79.8267	3.18645	0.0633	76.4517	80.2451	82.7833	79.8267	0.3896
GlcN-6P	C00352	DMSO	C13-03	6	33198.7	17898.3	17335.4	17.7341	3.00843	0.2098	21.1984	16.2243	15.7795	17.7341	0.3896
GlcN-6P	C00352	I3IN-002	C13-03	6	16934.3	5579.22	5021.55	20.1733	3.18645	0.2211	23.5483	19.7549	17.2167	20.1733	0.3896
GlcNAc-6P	C00357	DMSO	C12 PARENT	8	261153	186127	213903	65.8685	3.92774	0.0973	62.2323	65.3391	70.0341	65.8685	0.0219313	*
GlcNAc-6P	C00357	I3IN-002	C12 PARENT	8	114737	77022.7	78788.9	55.4474	3.02306	0.0674	52.8177	54.7741	58.7503	55.4474	0.0219313	*
GlcNAc-6P	C00357	DMSO	C13-06	8	81100.7	49005.1	42916.4	16.8602	2.65409	0.2363	19.3262	17.203	14.0513	16.8602	0.0727528
GlcNAc-6P	C00357	I3IN-002	C13-06	8	50283.2	27343.5	28924.4	21.3867	1.85766	0.0966	23.1471	19.4451	21.568	21.3867	0.0727528
GlcNAc-6P	C00357	DMSO	C13-07	8	14949.4	19333.5	8229.86	4.34797	2.15633	0.7263	3.56242	6.78695	2.69455	4.34797	0.822027
GlcNAc-6P	C00357	I3IN-002	C13-07	8	6212.94	5709.1	10007	4.79397	2.3871	0.6735	2.86004	4.05999	7.46187	4.79397	0.822027
GlcNAc-6P	C00357	DMSO	C13-08	8	62439.3	30397.7	40377.7	12.9234	2.11973	0.3079	14.8792	10.671	13.2201	12.9234	0.175533
GlcNAc-6P	C00357	I3IN-002	C13-08	8	45999.2	30543.5	16387.8	18.3719	5.33482	0.3	21.1751	21.7208	12.2198	18.3719	0.175533
Gln	C00064	DMSO	C12 PARENT	5	909332	717502	770051	43.3644	6.76828	0.1347	36.1736	44.3088	49.6109	43.3644	0.0505801	*
Gln	C00064	I3IN-002	C12 PARENT	5	1.15057e+06	838019	766071	54.9229	2.57059	0.0581	52.2749	55.0856	57.4084	54.9229	0.0505801	*
Gln	C00064	DMSO	C13-01	5	127198	81324.9	33628.9	4.0829	1.65971	0.5631	5.05999	5.02216	2.16656	4.0829	0.283481
Gln	C00064	I3IN-002	C13-01	5	48865.2	44767.1	44418.3	2.83049	0.562708	0.162	2.22013	2.94268	3.32864	2.83049	0.283481
Gln	C00064	DMSO	C13-02	5	553197	300843	293607	19.8335	1.88932	0.0811	22.0064	18.5784	18.9158	19.8335	0.114125
Gln	C00064	I3IN-002	C13-02	5	403714	250723	170158	15.8582	2.84698	0.1833	18.3423	16.4808	12.7514	15.8582	0.114125
Gln	C00064	DMSO	C13-03	5	331589	167924	139134	10.8415	2.15255	0.1616	13.1907	10.3701	8.96379	10.8415	0.0836068	*
Gln	C00064	I3IN-002	C13-03	5	173539	115808	111447	7.94954	0.373899	0.0637	7.88455	7.6124	8.35167	7.94954	0.0836068	*
Gln	C00064	DMSO	C13-04	5	385795	239071	186974	14.0522	1.76185	0.1022	15.3471	14.7637	12.0459	14.0522	0.21272
Gln	C00064	I3IN-002	C13-04	5	288605	164343	169748	12.212	1.23603	0.0894	13.1124	10.8027	12.7207	12.212	0.21272
Gln	C00064	DMSO	C13-05	5	206692	112655	128786	7.82542	0.753071	0.2525	8.22227	6.95693	8.29707	7.82542	0.0677145
Gln	C00064	I3IN-002	C13-05	5	135707	107645	72583	6.22693	0.82	0.1109	6.16569	7.07584	5.43927	6.22693	0.0677145
Glu	C00025	DMSO	C12 PARENT	5	5.78115e+06	3.34706e+06	3.29111e+06	21.2173	1.31008	0.1059	20.7705	20.1891	22.6924	21.2173	0.000930044	***
Glu	C00025	I3IN-002	C12 PARENT	5	6.21639e+06	4.07424e+06	3.58809e+06	31.4972	1.54954	0.0428	32.1384	32.6231	29.7299	31.4972	0.000930044	***
Glu	C00025	DMSO	C13-01	5	1.60253e+06	906169	711769	5.37705	0.43186	0.092	5.75758	5.4659	4.90768	5.37705	0.00409552	**
Glu	C00025	I3IN-002	C13-01	5	717284	466051	481441	3.80972	0.155781	0.0364	3.70832	3.73175	3.98909	3.80972	0.00409552	**
Glu	C00025	DMSO	C13-02	5	7.32315e+06	4.40118e+06	3.90676e+06	26.5984	0.316416	0.0139	26.3107	26.5474	26.9373	26.5984	0.029915	*
Glu	C00025	I3IN-002	C13-02	5	5.27005e+06	3.41681e+06	3.3684e+06	27.5048	0.355135	0.0246	27.2459	27.3589	27.9097	27.5048	0.029915	*
Glu	C00025	DMSO	C13-03	5	4.62787e+06	2.7033e+06	2.34102e+06	16.3581	0.246978	0.0274	16.627	16.3059	16.1414	16.3581	7.59675e-05	****
Glu	C00025	I3IN-002	C13-03	5	2.41121e+06	1.62744e+06	1.53791e+06	12.7466	0.282679	0.02	12.4658	13.0311	12.7427	12.7466	7.59675e-05	****
Glu	C00025	DMSO	C13-04	5	5.12175e+06	3.12696e+06	2.60918e+06	18.4178	0.435748	0.0312	18.4014	18.8614	17.9904	18.4178	0.0050567	**
Glu	C00025	I3IN-002	C13-04	5	2.86396e+06	1.79757e+06	1.95073e+06	15.1211	0.92586	0.0587	14.8066	14.3934	16.1632	15.1211	0.0050567	**
Glu	C00025	DMSO	C13-05	5	3.37696e+06	2.09392e+06	1.64334e+06	12.0313	0.655606	0.0739	12.1327	12.6303	11.3309	12.0313	0.00368382	**
Glu	C00025	I3IN-002	C13-05	5	1.86364e+06	1.10671e+06	1.14236e+06	9.32062	0.406457	0.0531	9.63493	8.86162	9.46532	9.32062	0.00368382	**
Glycerol-3P	C00093	DMSO	C12 PARENT	3	183349	137277	105141	19.3168	2.84911	0.1539	22.3386	18.9325	16.6794	19.3168	0.0102099	*
Glycerol-3P	C00093	I3IN-002	C12 PARENT	3	155594	72636.3	114006	27.9782	1.62104	0.0533	29.7757	26.6272	27.5318	27.9782	0.0102099	*
Glycerol-3P	C00093	DMSO	C13-03	3	637422	587808	525226	80.6832	2.84911	0.0349	77.6614	81.0675	83.3206	80.6832	0.0102099	*
Glycerol-3P	C00093	I3IN-002	C13-03	3	366960	200154	300082	72.0218	1.62104	0.0211	70.2243	73.3728	72.4682	72.0218	0.0102099	*
GMP	C00144	DMSO	C12 PARENT	10	426385	252215	362271	29.4588	0.642801	0.058	29.693	29.9516	28.7317	29.4588	0.00275928	**
GMP	C00144	I3IN-002	C12 PARENT	10	275648	125492	204240	25.6101	0.78274	0.026	25.7128	24.7811	26.3364	25.6101	0.00275928	**
GMP	C00144	DMSO	C13-01	10	0	0	0	0	0	NA	0	0	0	0	NA
GMP	C00144	I3IN-002	C13-01	10	0	0	0	0	0	NA	0	0	0	0	NA
GMP	C00144	DMSO	C13-04	10	2432.43	0	5683.09	0.206706	0.227668	1.3719	0.169392	0	0.450726	0.206706	0.190922
GMP	C00144	I3IN-002	C13-04	10	0	0	0	0	0	NA	0	0	0	0	0.190922
GMP	C00144	DMSO	C13-05	10	1.00716e+06	589860	892920	70.3345	0.420705	0.0241	70.1376	70.0484	70.8176	70.3345	0.00138579	**
GMP	C00144	I3IN-002	C13-05	10	796376	380910	571266	74.3899	0.78274	0.0089	74.2872	75.2189	73.6636	74.3899	0.00138579	**
GMP	C00144	DMSO	C13-06	10	0	0	0	0	0	NA	0	0	0	0	NA
GMP	C00144	I3IN-002	C13-06	10	0	0	0	0	0	NA	0	0	0	0	NA
GSSG	C00127	DMSO	C12 PARENT	20	642525	411968	428016	27.544	1.00875	0.0466	28.6742	27.223	26.7349	27.544	0.279297
GSSG	C00127	I3IN-002	C12 PARENT	20	568323	459403	426842	29.6861	2.79042	0.0986	28.5899	32.8582	27.6103	29.6861	0.279297
GSSG	C00127	DMSO	C13-01	20	65158.8	56463.4	35330	2.9486	0.762977	0.3276	2.90787	3.73112	2.2068	2.9486	0.775137
GSSG	C00127	I3IN-002	C13-01	20	53298.7	40209.8	44527.6	2.81248	0.113693	0.1359	2.68123	2.87595	2.88027	2.81248	0.775137
GSSG	C00127	DMSO	C13-02	20	436107	285079	291781	18.8419	0.618515	0.0287	19.4623	18.8381	18.2253	18.8419	0.0111647	*
GSSG	C00127	I3IN-002	C13-02	20	450125	290113	339023	21.7745	0.956444	0.0415	22.6439	20.75	21.9298	21.7745	0.0111647	*
GSSG	C00127	DMSO	C13-03	20	285696	184743	203904	12.5647	0.309102	0.0423	12.7499	12.2079	12.7364	12.5647	0.00177482	**
GSSG	C00127	I3IN-002	C13-03	20	196902	150414	158411	10.3034	0.429255	0.0741	9.90527	10.7582	10.2469	10.3034	0.00177482	**
GSSG	C00127	DMSO	C13-04	20	309619	202957	264568	14.5848	1.69294	0.0957	13.8175	13.4114	16.5256	14.5848	0.593663
GSSG	C00127	I3IN-002	C13-04	20	311262	208064	231358	15.1684	0.426304	0.0264	15.6582	14.8815	14.9654	15.1684	0.593663
GSSG	C00127	DMSO	C13-05	20	225938	187872	152112	10.6663	1.54176	0.1252	10.083	12.4146	9.5013	10.6663	0.374864
GSSG	C00127	I3IN-002	C13-05	20	185499	131293	160976	9.71163	0.607882	0.0523	9.33164	9.39053	10.4127	9.71163	0.374864
GSSG	C00127	DMSO	C13-06	20	123048	83078.7	101550	5.77474	0.492164	0.1133	5.49132	5.48987	6.34305	5.77474	0.127487	*
GSSG	C00127	I3IN-002	C13-06	20	86233.2	64294.4	86789	4.85019	0.674157	0.1156	4.33802	4.59857	5.61396	4.85019	0.127487	*
GSSG	C00127	DMSO	C13-07	20	82076.7	62771.4	84044.8	4.35349	0.813106	0.1543	3.66288	4.14796	5.24964	4.35349	0.533028
GSSG	C00127	I3IN-002	C13-07	20	87194.1	52053.3	60446.7	4.00647	0.342019	0.1348	4.38636	3.72304	3.91	4.00647	0.533028
GSSG	C00127	DMSO	C13-08	20	53175.4	21779	22880.6	1.74714	0.542104	0.3979	2.37308	1.43916	1.42918	1.74714	0.776882
GSSG	C00127	I3IN-002	C13-08	20	41068.3	0	37576.4	1.49887	1.3108	0.6727	2.06597	0	2.43064	1.49887	0.776882
GSSG	C00127	DMSO	C13-09	20	17428.9	16599.3	16775.6	0.974179	0.171821	0.6049	0.777808	1.09688	1.04785	0.974179	0.00673101	**
GSSG	C00127	I3IN-002	C13-09	20	7942.33	2293.89	0	0.187871	0.200833	1.0599	0.399545	0.164067	0	0.187871	0.00673101	**
Leu	C00123	DMSO	C12 PARENT	6	2.61406e+08	1.67395e+08	1.64882e+08	99.7118	0.246908	0.0021	99.4647	99.9585	99.7124	99.7118	0.903277
Leu	C00123	I3IN-002	C12 PARENT	6	1.33934e+08	6.97135e+07	7.48794e+07	99.7323	0.11937	0.0011	99.8173	99.5958	99.7838	99.7323	0.903277
Leu	C00123	DMSO	C13-01	6	1.37013e+06	0	374452	0.249261	0.261414	1.0261	0.521332	0	0.22645	0.249261	0.44217
Leu	C00123	I3IN-002	C13-01	6	125804	143128	34060.6	0.114542	0.081556	0.7325	0.0937583	0.204479	0.0453889	0.114542	0.44217
Leu	C00123	DMSO	C13-02	6	0	0	0	0	0	NA	0	0	0	0	NA
Leu	C00123	I3IN-002	C13-02	6	0	0	0	0	0	NA	0	0	0	0	NA
Leu	C00123	DMSO	C13-06	6	36817.4	69542.6	101187	0.0389095	0.0237006	0.5306	0.014009	0.0415267	0.0611929	0.0389095	0.0334114	*
Leu	C00123	I3IN-002	C13-06	6	119333	139764	128173	0.153137	0.0574435	0.5081	0.0889357	0.199674	0.170802	0.153137	0.0334114	*
Lys	C00047	DMSO	C12 PARENT	6	4.68598e+06	3.22402e+06	3.22837e+06	93.7728	1.88041	0.0165	95.8172	93.3839	92.1172	93.7728	0.0114625	*
Lys	C00047	I3IN-002	C12 PARENT	6	1.82871e+06	1.02949e+06	1.03795e+06	82.1771	4.13048	0.0824	86.0375	77.8212	82.6727	82.1771	0.0114625	*
Lys	C00047	DMSO	C13-01	6	204560	228417	276262	6.22722	1.88041	0.2447	4.18277	6.61612	7.88277	6.22722	0.0114625	*
Lys	C00047	I3IN-002	C13-01	6	296770	293402	217543	17.8229	4.13048	0.4762	13.9625	22.1788	17.3273	17.8229	0.0114625	*
Mal	C00149	DMSO	C12 PARENT	4	2.07179e+06	2.01104e+06	1.83712e+06	43.1867	5.76679	0.2005	37.2069	43.6391	48.7139	43.1867	0.284376
Mal	C00149	I3IN-002	C12 PARENT	4	2.90513e+06	2.10159e+06	1.94067e+06	48.342	4.36011	0.1479	43.4929	51.9394	49.5937	48.342	0.284376
Mal	C00149	DMSO	C13-01	4	420228	318634	194892	6.54298	1.23219	0.3408	7.54681	6.9143	5.16784	6.54298	0.0429198	*
Mal	C00149	I3IN-002	C13-01	4	311851	169310	172496	4.42042	0.242412	0.0525	4.66874	4.18438	4.40813	4.42042	0.0429198	*
Mal	C00149	DMSO	C13-02	4	1.13287e+06	759264	688159	18.3562	1.93687	0.1907	20.3451	16.4759	18.2475	18.3562	0.705938
Mal	C00149	I3IN-002	C13-02	4	1.28843e+06	700370	658616	17.8098	1.30333	0.1333	19.2892	17.3092	16.8309	17.8098	0.705938
Mal	C00149	DMSO	C13-03	4	1.04574e+06	785152	491242	16.2813	2.95077	0.2285	18.7803	17.0377	13.026	16.2813	0.844248
Mal	C00149	I3IN-002	C13-03	4	1.19123e+06	550489	629429	15.8413	2.12503	0.1686	17.834	13.605	16.085	15.8413	0.844248
Mal	C00149	DMSO	C13-04	4	897657	734243	559835	15.6329	0.688932	0.0942	16.1209	15.933	14.8448	15.6329	0.0415426	*
Mal	C00149	I3IN-002	C13-04	4	982905	524476	511924	13.5865	0.979295	0.0916	14.7151	12.9621	13.0822	13.5865	0.0415426	*
MTA	C00170	DMSO	C12 PARENT	11	1.44582e+07	8.92082e+06	8.65364e+06	40.0312	0.470158	0.0218	39.7029	40.5698	39.8209	40.0312	0.010723	*
MTA	C00170	I3IN-002	C12 PARENT	11	8.804e+06	6.414e+06	6.73778e+06	36.629	1.21843	0.03	37.8347	35.3982	36.6542	36.629	0.010723	*
MTA	C00170	DMSO	C13-01	11	0	0	0	0	0	NA	0	0	0	0	NA
MTA	C00170	I3IN-002	C13-01	11	0	0	0	0	0	NA	0	0	0	0	NA
MTA	C00170	DMSO	C13-02	11	158372	89995.2	97546.5	0.431016	0.0200819	0.6184	0.434898	0.409277	0.448874	0.431016	0.483416
MTA	C00170	I3IN-002	C13-02	11	78340.7	94650.6	44279.2	0.366638	0.143115	0.4032	0.336664	0.522366	0.240884	0.366638	0.483416
MTA	C00170	DMSO	C13-03	11	475916	282086	284666	1.29989	0.0148301	0.0629	1.30689	1.28286	1.30993	1.29989	0.75033
MTA	C00170	I3IN-002	C13-03	11	273684	244546	268091	1.32807	0.142381	0.0963	1.17614	1.34962	1.45844	1.32807	0.75033
MTA	C00170	DMSO	C13-04	11	0	0	0	0	0	NA	0	0	0	0	NA
MTA	C00170	I3IN-002	C13-04	11	0	0	0	0	0	NA	0	0	0	0	NA
MTA	C00170	DMSO	C13-05	11	2.13235e+07	1.26959e+07	1.26955e+07	58.2379	0.438096	0.0164	58.5554	57.7381	58.4202	58.2379	0.00616279	**
MTA	C00170	I3IN-002	C13-05	11	1.41136e+07	1.13664e+07	1.13319e+07	61.6763	1.03896	0.015	60.6525	62.7298	61.6465	61.6763	0.00616279	**
MTA	C00170	DMSO	C13-06	11	0	0	0	0	0	NA	0	0	0	0	NA
MTA	C00170	I3IN-002	C13-06	11	0	0	0	0	0	NA	0	0	0	0	NA
MTA	C00170	DMSO	C13-08	11	0	0	0	0	0	NA	0	0	0	0	NA
MTA	C00170	I3IN-002	C13-08	11	0	0	0	0	0	NA	0	0	0	0	NA
NADP+	C00006	DMSO	C12 PARENT	21	5615.16	4522.4	3972.02	8.00922	0.484011	0.0502	7.45829	8.36608	8.20328	8.00922	0.348042
NADP+	C00006	I3IN-002	C12 PARENT	21	1550.3	929.831	1009.43	9.03596	1.60283	0.1445	7.71471	10.819	8.57417	9.03596	0.348042
NADP+	C00006	DMSO	C13-01	21	308.775	0	0	0.136709	0.236787	1.2771	0.410127	0	0	0.136709	0.541552
NADP+	C00006	I3IN-002	C13-01	21	271.588	0	0	0.450498	0.780286	1.4259	1.35149	0	0	0.450498	0.541552
NADP+	C00006	DMSO	C13-02	21	0	520.621	0	0.321036	0.55605	1.7981	0	0.963108	0	0.321036	0.373901
NADP+	C00006	I3IN-002	C13-02	21	0	0	0	0	0	NA	0	0	0	0	0.373901
NADP+	C00006	DMSO	C13-03	21	807.353	255.986	423.243	0.806674	0.305045	0.7835	1.07236	0.473554	0.874109	0.806674	0.404268
NADP+	C00006	I3IN-002	C13-03	21	0	0	141.18	0.399731	0.692355	1.3483	0	0	1.19919	0.399731	0.404268
NADP+	C00006	DMSO	C13-04	21	0	0	0	0	0	NA	0	0	0	0	NA
NADP+	C00006	I3IN-002	C13-04	21	0	0	0	0	0	NA	0	0	0	0	NA
NADP+	C00006	DMSO	C13-05	21	31656.6	23463.2	20386.1	42.5184	0.768281	0.02	42.0476	43.405	42.1027	42.5184	0.721419
NADP+	C00006	I3IN-002	C13-05	21	8722.41	3821.27	4824.2	42.9481	1.7869	0.0612	43.4051	44.4622	40.9771	42.9481	0.721419
NADP+	C00006	DMSO	C13-06	21	0	0	0	0	0	2	0	0	0	0	0.373901
NADP+	C00006	I3IN-002	C13-06	21	0	0	40.8557	0.115677	0.200359	1.5598	0	0	0.347032	0.115677	0.373901
NADP+	C00006	DMSO	C13-07	21	751.787	61.6774	245.869	0.540146	0.443115	0.6433	0.998554	0.114098	0.507785	0.540146	0.102337	*
NADP+	C00006	I3IN-002	C13-07	21	0	0	0	0	0	NA	0	0	0	0	0.102337	*
NADP+	C00006	DMSO	C13-08	21	1385.94	823.995	961.813	1.78386	0.236252	0.2692	1.84086	1.52432	1.9864	1.78386	0.000550032	***
NADP+	C00006	I3IN-002	C13-08	21	58.8117	0	0	0.0975544	0.168969	1.7017	0.292663	0	0	0.0975544	0.000550032	***
NADP+	C00006	DMSO	C13-09	21	0	0	0	0	0	NA	0	0	0	0	NA
NADP+	C00006	I3IN-002	C13-09	21	0	0	0	0	0	NA	0	0	0	0	NA
NADP+	C00006	DMSO	C13-10	21	34523.9	23311.5	21914.9	44.7468	1.4363	0.032	45.856	43.1244	45.26	44.7468	0.208544
NADP+	C00006	I3IN-002	C13-10	21	9491.46	3843.33	5757.24	46.9511	2.10593	0.0369	47.2321	44.7188	48.9025	46.9511	0.208544
NADP+	C00006	DMSO	C13-11	21	238.078	1097.06	516.026	1.13714	0.858853	0.6013	0.316224	2.02947	1.06573	1.13714	0.0837947	*
NADP+	C00006	I3IN-002	C13-11	21	0.775769	0	0	0.00128681	0.00222883	2	0.00386044	0	0	0.00128681	0.0837947	*
NADP+	C00006	DMSO	C13-12	21	0	0	0	0	0	NA	0	0	0	0	NA
NADP+	C00006	I3IN-002	C13-12	21	0	0	0	0	0	NA	0	0	0	0	NA
NADPH	C00005	DMSO	C12 PARENT	21	1217.89	781.076	1581.01	14.7512	0.923292	0.7358	13.9522	14.5394	15.762	14.7512	0.606976
NADPH	C00005	I3IN-002	C12 PARENT	21	126.495	0	0	100	0	1.0202	100	0	0	100	0.606976
NADPH	C00005	DMSO	C13-05	21	7511.17	4591.06	8449.52	85.2488	0.923292	0.2238	86.0478	85.4606	84.238	85.2488	9.1706e-09	****
NADPH	C00005	I3IN-002	C13-05	21	0	0	0	0	0	1.4142	0	0	0	0	9.1706e-09	****
Orotidine	HMDB0000788	DMSO	C12 PARENT	10	1.35686e+06	742895	774737	75.8778	1.49674	0.0172	77.4354	74.4505	75.7474	75.8778	0.0184974	*
Orotidine	HMDB0000788	I3IN-002	C12 PARENT	10	454033	232868	244874	79.6073	0.770201	0.0104	79.9551	78.7246	80.1423	79.6073	0.0184974	*
Orotidine	HMDB0000788	DMSO	C13-01	10	0	0	0	0	0	NA	0	0	0	0	NA
Orotidine	HMDB0000788	I3IN-002	C13-01	10	0	0	0	0	0	NA	0	0	0	0	NA
Orotidine	HMDB0000788	DMSO	C13-05	10	226894	125391	113669	12.2095	0.968209	0.0647	12.9488	12.5662	11.1136	12.2095	0.372595
Orotidine	HMDB0000788	I3IN-002	C13-05	10	77343.3	49746.7	34508.8	13.9106	2.77322	0.1655	13.6201	16.8176	11.294	13.9106	0.372595
Orotidine	HMDB0000788	DMSO	C13-06	10	2694.85	4784.66	15209	0.706768	0.695055	1.2612	0.153794	0.479503	1.48701	0.706768	0.197789
Orotidine	HMDB0000788	I3IN-002	C13-06	10	1304.3	0	0	0.076562	0.132609	1.4545	0.229686	0	0	0.076562	0.197789
Orotidine	HMDB0000788	DMSO	C13-07	10	53787.1	36728.8	45453.2	3.7315	0.688609	0.1652	3.06962	3.68084	4.44404	3.7315	0.0185491	*
Orotidine	HMDB0000788	I3IN-002	C13-07	10	0	4531.42	5453.89	1.10562	0.965818	0.8384	0	1.53191	1.78495	1.10562	0.0185491	*
Orotidine	HMDB0000788	DMSO	C13-08	10	104947	76661.6	61567.2	6.56386	0.969126	0.142	5.98928	7.68277	6.01953	6.56386	0.155604
Orotidine	HMDB0000788	I3IN-002	C13-08	10	35179.5	8654.85	14682.8	4.64213	1.6407	0.2918	6.1951	2.9259	4.80539	4.64213	0.155604
Orotidine	HMDB0000788	DMSO	C13-09	10	7063	11377	12155.3	0.910564	0.440154	0.4903	0.403083	1.14016	1.18845	0.910564	0.738089
Orotidine	HMDB0000788	I3IN-002	C13-09	10	0	0	6029.4	0.657767	1.13929	1.2527	0	0	1.9733	0.657767	0.738089
Pro	C00148	DMSO	C12 PARENT	5	5.20377e+07	3.27263e+07	2.88179e+07	65.9241	0.252449	0.0031	65.8946	66.19	65.6877	65.9241	1.32961e-05	****
Pro	C00148	I3IN-002	C12 PARENT	5	2.8117e+07	1.58543e+07	1.59813e+07	61.75	0.120279	0.0116	61.7078	61.8857	61.6564	61.75	1.32961e-05	****
Pro	C00148	DMSO	C13-01	5	2.16854e+06	1.4627e+06	1.32444e+06	2.90776	0.143331	0.0565	2.746	2.95835	3.01894	2.90776	0.0602331	*
Pro	C00148	I3IN-002	C13-01	5	1.00846e+06	564488	713493	2.38978	0.314315	0.1079	2.21325	2.20342	2.75268	2.38978	0.0602331	*
Pro	C00148	DMSO	C13-02	5	1.35791e+07	8.47677e+06	7.33556e+06	17.0201	0.260482	0.0133	17.195	17.1445	16.7207	17.0201	0.0094547	**
Pro	C00148	I3IN-002	C13-02	5	8.66171e+06	4.84467e+06	4.67156e+06	18.6478	0.543323	0.0378	19.0097	18.9106	18.023	18.6478	0.0094547	**
Pro	C00148	DMSO	C13-03	5	6.17291e+06	3.79969e+06	3.58369e+06	7.8901	0.250071	0.0325	7.81666	7.68498	8.16867	7.8901	0.0866669	*
Pro	C00148	I3IN-002	C13-03	5	3.93728e+06	2.06797e+06	2.19212e+06	8.39015	0.290371	0.0314	8.64108	8.0721	8.45727	8.39015	0.0866669	*
Pro	C00148	DMSO	C13-04	5	1.18051e+06	540235	657929	1.36239	0.233626	0.2947	1.49486	1.09264	1.49969	1.36239	0.00544007	**
Pro	C00148	I3IN-002	C13-04	5	1.06471e+06	783650	740399	2.75069	0.372532	0.6828	2.33671	3.05889	2.85648	2.75069	0.00544007	**
Pro	C00148	DMSO	C13-05	5	3.83241e+06	2.43731e+06	2.15158e+06	4.89559	0.0390377	0.0545	4.85292	4.92952	4.90431	4.89559	0.000494321	***
Pro	C00148	I3IN-002	C13-05	5	2.77553e+06	1.50365e+06	1.62106e+06	6.07161	0.193155	0.026	6.0914	5.86933	6.25411	6.07161	0.000494321	***
Propanoyl-CoA	C00100	DMSO	C12 PARENT	24	1437.33	1087.77	744.665	39.8792	3.46201	0.1657	41.5062	35.9034	42.228	39.8792	3.72391e-05	****
Propanoyl-CoA	C00100	I3IN-002	C12 PARENT	24	0	0	0	0	0	NA	0	0	0	0	3.72391e-05	****
Propanoyl-CoA	C00100	DMSO	C13-01	24	0	0	0	0	0	NA	0	0	0	0	NA
Propanoyl-CoA	C00100	I3IN-002	C13-01	24	0	0	0	0	0	NA	0	0	0	0	NA
Propanoyl-CoA	C00100	DMSO	C13-05	24	2025.59	1941.94	1018.77	60.1208	3.46201	0.1259	58.4938	64.0966	57.772	60.1208	7.27666e-06	****
Propanoyl-CoA	C00100	I3IN-002	C13-05	24	0	0	0	0	0	NA	0	0	0	0	7.27666e-06	****
R5P	C00117	DMSO	C12 PARENT	5	10784.7	0	9204.08	0.797672	0.71539	1.1823	1.38245	0	1.01057	0.797672	0.846649
R5P	C00117	I3IN-002	C12 PARENT	5	0	0	9053.82	1.02577	1.77669	2	0	0	3.07732	1.02577	0.846649
R5P	C00117	DMSO	C13-04	5	0	0	0	0	0	NA	0	0	0	0	NA
R5P	C00117	I3IN-002	C13-04	5	0	0	0	0	0	NA	0	0	0	0	NA
R5P	C00117	DMSO	C13-05	5	769333	660090	901578	99.2023	0.71539	0.0071	98.6176	100	98.9894	99.2023	0.846649
R5P	C00117	I3IN-002	C13-05	5	345085	228740	285157	98.9742	1.77669	0.0155	100	100	96.9227	98.9742	0.846649
SAM	C00019	DMSO	C12 PARENT	15	1.0504e+06	662563	765337	39.1545	0.163619	0.0036	38.9655	39.2461	39.2517	39.1545	0.0176916	*
SAM	C00019	I3IN-002	C12 PARENT	15	408086	207859	201108	36.5818	1.13376	0.0253	35.8104	37.8835	36.0515	36.5818	0.0176916	*
SAM	C00019	DMSO	C13-01	15	0	0	0	0	0	NA	0	0	0	0	NA
SAM	C00019	I3IN-002	C13-01	15	0	0	0	0	0	NA	0	0	0	0	NA
SAM	C00019	DMSO	C13-02	15	0	0	0	0	0	NA	0	0	0	0	NA
SAM	C00019	I3IN-002	C13-02	15	0	0	0	0	0	NA	0	0	0	0	NA
SAM	C00019	DMSO	C13-03	15	32255.8	19039.9	18147	1.08502	0.137998	0.2149	1.19656	1.12781	0.930701	1.08502	0.0104945	*
SAM	C00019	I3IN-002	C13-03	15	7961.77	2621.64	2058.33	0.515153	0.16798	0.3017	0.698662	0.477811	0.368986	0.515153	0.0104945	*
SAM	C00019	DMSO	C13-04	15	0	0	0	0	0	NA	0	0	0	0	NA
SAM	C00019	I3IN-002	C13-04	15	0	0	0	0	0	NA	0	0	0	0	NA
SAM	C00019	DMSO	C13-05	15	1.61305e+06	1.00662e+06	1.16633e+06	59.7605	0.116832	0.0041	59.8379	59.6261	59.8176	59.7605	0.00782378	**
SAM	C00019	I3IN-002	C13-05	15	723527	338198	354668	62.903	1.09589	0.0145	63.4909	61.6386	63.5795	62.903	0.00782378	**
SAM	C00019	DMSO	C13-06	15	0	0	0	0	0	NA	0	0	0	0	NA
SAM	C00019	I3IN-002	C13-06	15	0	0	0	0	0	NA	0	0	0	0	NA
Ser	C00065	DMSO	C12 PARENT	3	3.54575e+07	2.35523e+07	1.79411e+07	95.7832	0.133997	0.0027	95.6836	95.9356	95.7305	95.7832	0.101579
Ser	C00065	I3IN-002	C12 PARENT	3	2.31488e+07	1.04926e+07	1.20301e+07	96.3689	0.459821	0.0042	96.2456	96.8778	95.9833	96.3689	0.101579
Ser	C00065	DMSO	C13-01	3	646754	348082	294818	1.57874	0.163799	0.1247	1.74529	1.41784	1.5731	1.57874	0.0809176
Ser	C00065	I3IN-002	C13-01	3	315668	78755.8	156363	1.09572	0.320835	0.2496	1.31245	0.727151	1.24756	1.09572	0.0809176
Ser	C00065	DMSO	C13-02	3	311283	204633	149086	0.823012	0.0240505	0.2387	0.840011	0.833532	0.795494	0.823012	0.00114379	**
Ser	C00065	I3IN-002	C13-02	3	150652	68757.9	70941.5	0.609073	0.0375302	0.065	0.626365	0.634841	0.566014	0.609073	0.00114379	**
Ser	C00065	DMSO	C13-03	3	641486	445110	356259	1.81503	0.0849449	0.0553	1.73108	1.81307	1.90093	1.81503	0.493041
Ser	C00065	I3IN-002	C13-03	3	436684	190647	276134	1.92634	0.241336	0.1046	1.8156	1.76024	2.20317	1.92634	0.493041
Succ	C00042	DMSO	C12 PARENT	4	366508	547857	418503	67.0171	11.9839	0.1853	53.181	74.1249	73.7454	67.0171	0.0355434	*
Succ	C00042	I3IN-002	C12 PARENT	4	426388	446182	468526	91.0855	5.91352	0.0883	84.2619	94.7164	94.2783	91.0855	0.0355434	*
Succ	C00042	DMSO	C13-01	4	35039.4	17943.8	0	2.50402	2.543	0.9101	5.08428	2.42779	0	2.50402	0.189525
Succ	C00042	I3IN-002	C13-01	4	532.819	1228.92	937.505	0.18494	0.0778575	1.6613	0.105294	0.260877	0.188648	0.18494	0.189525
Succ	C00042	DMSO	C13-02	4	101135	86794.4	68008.8	12.8007	1.62751	0.2894	14.6748	11.7432	11.984	12.8007	0.0931267
Succ	C00042	I3IN-002	C13-02	4	59125	23660.5	11217.5	6.32135	4.84579	0.6248	11.6841	5.0227	2.25721	6.32135	0.0931267
Succ	C00042	DMSO	C13-03	4	81407.7	27004.3	32819.8	7.08312	4.23185	0.7355	11.8124	3.65367	5.78327	7.08312	0.0652561
Succ	C00042	I3IN-002	C13-03	4	6113.88	0	6419.74	0.833337	0.7229	0.794	1.20821	0	1.2918	0.833337	0.0652561
Succ	C00042	DMSO	C13-04	4	105081	59500.5	48165.1	10.5951	4.03502	0.4943	15.2475	8.0504	8.4873	10.5951	0.0217001	*
Succ	C00042	I3IN-002	C13-04	4	13867.6	0	9859.88	1.57484	1.41532	1.1083	2.74048	0	1.98404	1.57484	0.0217001	*
UDP	C00015	DMSO	C12 PARENT	9	573782	355223	566218	40.0595	0.659484	0.0137	39.327	40.2456	40.606	40.0595	4.03234e-05	****
UDP	C00015	I3IN-002	C12 PARENT	9	596086	221712	333146	62.7059	1.89431	0.0338	62.5076	64.6915	60.9185	62.7059	4.03234e-05	****
UDP	C00015	DMSO	C13-01	9	0	3366.44	1428.94	0.161294	0.19739	1.4898	0	0.381407	0.102476	0.161294	0.229898
UDP	C00015	I3IN-002	C13-01	9	0	0	0	0	0	NA	0	0	0	0	0.229898
UDP	C00015	DMSO	C13-05	9	398998	256232	397267	28.2891	0.859234	0.0341	27.3473	29.0303	28.4898	28.2891	0.00098943	***
UDP	C00015	I3IN-002	C13-05	9	206696	75303.2	127174	22.3006	0.83958	0.0873	21.6749	21.9721	23.2547	22.3006	0.00098943	***
UDP	C00015	DMSO	C13-06	9	74838.6	54012.5	89540.8	5.89008	0.675815	0.1071	5.12943	6.11944	6.42136	5.89008	0.00318199	**
UDP	C00015	I3IN-002	C13-06	9	23862	4404.37	2627.92	1.42263	1.01785	0.696	2.50225	1.28512	0.480536	1.42263	0.00318199	**
UDP	C00015	DMSO	C13-07	9	277980	132285	251337	17.3549	2.11373	0.0999	19.0528	14.9875	18.0245	17.3549	0.00437118	**
UDP	C00015	I3IN-002	C13-07	9	66513.5	34769.5	45556.7	8.48345	1.59067	0.2039	6.97483	10.1451	8.33041	8.48345	0.00437118	**
UDP	C00015	DMSO	C13-08	9	133404	81517.8	88628.1	8.24503	1.63668	0.1783	9.14347	9.23571	6.35591	8.24503	0.164889
UDP	C00015	I3IN-002	C13-08	9	60463.6	6532.67	38367.8	5.08747	2.77575	0.5105	6.34042	1.90612	7.01586	5.08747	0.164889
UDP-Glc	C00029	DMSO	C12 PARENT	15	18354	13319.6	0	0.603471	0.551243	1.1972	0.729889	1.08052	0	0.603471	0.697711
UDP-Glc	C00029	I3IN-002	C12 PARENT	15	14940.5	0	0	0.392479	0.679794	1.1588	1.17744	0	0	0.392479	0.697711
UDP-Glc	C00029	DMSO	C13-05	15	6222.27	1834.82	17286.8	0.563717	0.635108	1.396	0.247442	0.148845	1.29486	0.563717	0.199023
UDP-Glc	C00029	I3IN-002	C13-05	15	0	0	0	0	0	NA	0	0	0	0	0.199023
UDP-Glc	C00029	DMSO	C13-06	15	944657	379760	521817	35.82	4.40729	0.1004	37.5664	30.8071	39.0865	35.82	0.0146877	*
UDP-Glc	C00029	I3IN-002	C13-06	15	799087	243115	362315	87.6582	21.3766	0.2536	62.9747	100	100	87.6582	0.0146877	*
UDP-Glc	C00029	DMSO	C13-07	15	0	0	0	0	0	NA	0	0	0	0	NA
UDP-Glc	C00029	I3IN-002	C13-07	15	0	0	0	0	0	NA	0	0	0	0	NA
UDP-Glc	C00029	DMSO	C13-08	15	0	13325.8	0	0.360342	0.624131	1.2615	0	1.08103	0	0.360342	0.373901
UDP-Glc	C00029	I3IN-002	C13-08	15	0	0	0	0	0	NA	0	0	0	0	0.373901
UDP-Glc	C00029	DMSO	C13-10	15	0	0	0	0	0	NA	0	0	0	0	NA
UDP-Glc	C00029	I3IN-002	C13-10	15	0	0	0	0	0	NA	0	0	0	0	NA
UDP-Glc	C00029	DMSO	C13-11	15	799277	383946	387252	30.6462	1.45506	0.0494	31.785	31.1467	29.007	30.6462	0.0304173	*
UDP-Glc	C00029	I3IN-002	C13-11	15	270946	0	0	7.11759	12.328	1.1575	21.3528	0	0	7.11759	0.0304173	*
UDP-Glc	C00029	DMSO	C13-12	15	165242	84082.3	76744.2	6.38022	0.56117	0.2983	6.5712	6.82098	5.74849	6.38022	0.00113728	**
UDP-Glc	C00029	I3IN-002	C13-12	15	23311.2	0	0	0.612373	1.06066	1.2059	1.83712	0	0	0.612373	0.00113728	**
UDP-Glc	C00029	DMSO	C13-13	15	409966	254993	223622	17.9131	2.41155	0.1175	16.3032	20.6857	16.7503	17.9131	0.00801871	**
UDP-Glc	C00029	I3IN-002	C13-13	15	105010	0	0	2.75855	4.77794	1.2406	8.27564	0	0	2.75855	0.00801871	**
UDP-Glc	C00029	DMSO	C13-14	15	170916	101441	108309	7.71294	0.795475	0.0844	6.79686	8.22912	8.11284	7.71294	0.0150617	*
UDP-Glc	C00029	I3IN-002	C13-14	15	55607.7	0	0	1.46078	2.53015	1.2065	4.38235	0	0	1.46078	0.0150617	*
UDP-GlcNAc	C00043	DMSO	C12 PARENT	17	2.66211e+06	1.57159e+06	1.55637e+06	26.5854	0.597875	0.0215	26.037	26.4963	27.2228	26.5854	0.0462142	*
UDP-GlcNAc	C00043	I3IN-002	C12 PARENT	17	1.56175e+06	630115	703698	31.4459	2.88867	0.0913	34.6939	29.1645	30.4792	31.4459	0.0462142	*
UDP-GlcNAc	C00043	DMSO	C13-01	17	0	0	0	0	0	NA	0	0	0	0	0.0265252	*
UDP-GlcNAc	C00043	I3IN-002	C13-01	17	8127.99	11711.5	13209	0.431581	0.217909	0.8641	0.180561	0.542061	0.572121	0.431581	0.0265252	*
UDP-GlcNAc	C00043	DMSO	C13-02	17	421328	239258	178171	3.75702	0.556475	0.122	4.12084	4.0338	3.11643	3.75702	0.097867
UDP-GlcNAc	C00043	I3IN-002	C13-02	17	154861	50178.3	54804.5	2.71214	0.631041	0.2366	3.4402	2.32247	2.37374	2.71214	0.097867
UDP-GlcNAc	C00043	DMSO	C13-03	17	67268.9	5190.13	31364.4	0.431345	0.302751	1.0141	0.657929	0.0875037	0.548602	0.431345	0.0691142
UDP-GlcNAc	C00043	I3IN-002	C13-03	17	0	0	0	0	0	NA	0	0	0	0	0.0691142
UDP-GlcNAc	C00043	DMSO	C13-04	17	8546.94	0	4510.38	0.0541621	0.0469646	0.6702	0.0835941	0	0.0788921	0.0541621	0.116449	*
UDP-GlcNAc	C00043	I3IN-002	C13-04	17	0	0	0	0	0	NA	0	0	0	0	0.116449	*
UDP-GlcNAc	C00043	DMSO	C13-05	17	1.56402e+06	1.00023e+06	936588	16.1808	0.802361	0.0527	15.297	16.8634	16.3821	16.1808	0.000165278	***
UDP-GlcNAc	C00043	I3IN-002	C13-05	17	439807	202722	224516	9.62583	0.211653	0.0501	9.7702	9.38286	9.72442	9.62583	0.000165278	***
UDP-GlcNAc	C00043	DMSO	C13-06	17	952299	575591	466307	9.05819	0.805068	0.1	9.31404	9.70424	8.15629	9.05819	0.00135823	**
UDP-GlcNAc	C00043	I3IN-002	C13-06	17	758752	370234	339137	16.2268	1.33919	0.0749	16.8555	17.1361	14.689	16.2268	0.00135823	**
UDP-GlcNAc	C00043	DMSO	C13-07	17	1.12338e+06	679593	682346	11.46	0.473881	0.1005	10.9873	11.4577	11.9351	11.46	0.000415919	***
UDP-GlcNAc	C00043	I3IN-002	C13-07	17	233828	111643	151710	5.64425	0.802695	0.1889	5.19442	5.16734	6.57099	5.64425	0.000415919	***
UDP-GlcNAc	C00043	DMSO	C13-08	17	1.07966e+06	507363	619018	9.98035	1.24254	0.112	10.5597	8.55394	10.8274	9.98035	0.0116865	*
UDP-GlcNAc	C00043	I3IN-002	C13-08	17	577282	293801	321617	13.4509	0.567554	0.0383	12.8242	13.5984	13.9302	13.4509	0.0116865	*
UDP-GlcNAc	C00043	DMSO	C13-09	17	131791	90132.8	73551.1	1.36503	0.133867	0.0988	1.289	1.5196	1.2865	1.36503	0.00676342	**
UDP-GlcNAc	C00043	I3IN-002	C13-09	17	29577.9	5422.06	0	0.302674	0.331571	0.8185	0.657065	0.250957	0	0.302674	0.00676342	**
UDP-GlcNAc	C00043	DMSO	C13-10	17	26031.8	37266.8	24563.7	0.43752	0.186973	0.813	0.254606	0.628304	0.42965	0.43752	0.0154371	*
UDP-GlcNAc	C00043	I3IN-002	C13-10	17	0	0	0	0	0	2	0	0	0	0	0.0154371	*
UDP-GlcNAc	C00043	DMSO	C13-11	17	639966	334425	341006	5.95404	0.310619	0.0525	6.25924	5.63828	5.96461	5.95404	0.234219
UDP-GlcNAc	C00043	I3IN-002	C13-11	17	248661	209308	179105	7.65639	2.08373	0.262	5.52393	9.6877	7.75754	7.65639	0.234219
UDP-GlcNAc	C00043	DMSO	C13-12	17	87855.6	112636	29100.9	1.0891	0.722934	0.6119	0.859279	1.89901	0.50901	1.0891	0.0607506	*
UDP-GlcNAc	C00043	I3IN-002	C13-12	17	1119.42	0	0	0.00828922	0.0143573	1.8646	0.0248677	0	0	0.00828922	0.0607506	*
UDP-GlcNAc	C00043	DMSO	C13-13	17	824471	382862	426931	7.32876	0.81338	0.1154	8.06381	6.45491	7.46755	7.32876	0.975515
UDP-GlcNAc	C00043	I3IN-002	C13-13	17	312255	150445	188091	7.34888	0.691098	0.1332	6.93666	6.96324	8.14675	7.34888	0.975515
UDP-GlcNAc	C00043	DMSO	C13-14	17	245450	161306	109315	2.34408	0.406717	0.2221	2.40064	2.71956	1.91205	2.34408	0.619115
UDP-GlcNAc	C00043	I3IN-002	C13-14	17	77794.9	86343	56609.3	2.72548	1.15856	0.4028	1.72819	3.99634	2.45191	2.72548	0.619115
UDP-GlcNAc	C00043	DMSO	C13-15	17	253443	157345	165905	2.67783	0.212643	0.2063	2.47882	2.65278	2.90189	2.67783	0.347025
UDP-GlcNAc	C00043	I3IN-002	C13-15	17	41396	31886.6	76287.5	1.89989	1.24758	0.535	0.9196	1.47585	3.30423	1.89989	0.347025
UDP-GlcNAc	C00043	DMSO	C13-16	17	136716	76553.9	72107.2	1.29636	0.0382792	0.1875	1.33716	1.29067	1.26124	1.29636	0.108527
UDP-GlcNAc	C00043	I3IN-002	C13-16	17	56303.7	6744.43	0	0.520978	0.651007	0.9095	1.25077	0.312162	0	0.520978	0.108527
UMP	C00105	DMSO	C12 PARENT	9	890147	651217	785166	40.0662	2.16214	0.0489	37.6537	40.7162	41.8288	40.0662	0.000159542	***
UMP	C00105	I3IN-002	C12 PARENT	9	1.34736e+06	666125	874154	64.655	2.20038	0.0356	67.1958	63.3798	63.3894	64.655	0.000159542	***
UMP	C00105	DMSO	C13-01	9	0	0	0	0	0	NA	0	0	0	0	NA
UMP	C00105	I3IN-002	C13-01	9	0	0	0	0	0	NA	0	0	0	0	NA
UMP	C00105	DMSO	C13-04	9	0	0	0	0	0	NA	0	0	0	0	NA
UMP	C00105	I3IN-002	C13-04	9	0	0	0	0	0	NA	0	0	0	0	NA
UMP	C00105	DMSO	C13-05	9	655647	500526	557714	29.5801	1.7838	0.0495	27.7342	31.2945	29.7116	29.5801	0.0130447	*
UMP	C00105	I3IN-002	C13-05	9	297881	201404	313627	18.9205	3.94895	0.1706	14.856	19.163	22.7427	18.9205	0.0130447	*
UMP	C00105	DMSO	C13-06	9	164030	89267.4	106845	6.07063	0.753678	0.1916	6.93855	5.58129	5.69206	6.07063	0.00612959	**
UMP	C00105	I3IN-002	C13-06	9	57206.4	2970.8	19245	1.51041	1.28902	0.658	2.85301	0.282663	1.39556	1.51041	0.00612959	**
UMP	C00105	DMSO	C13-07	9	406604	240211	276806	15.6549	1.34458	0.077	17.1996	15.0187	14.7465	15.6549	0.0165141	*
UMP	C00105	I3IN-002	C13-07	9	194232	131528	124630	10.413	1.84872	0.1796	9.68676	12.5145	9.0376	10.413	0.0165141	*
UMP	C00105	DMSO	C13-08	9	247610	118184	150562	8.6281	1.62953	0.1545	10.474	7.38925	8.02101	8.6281	0.0200789	*
UMP	C00105	I3IN-002	C13-08	9	108447	48977.6	47365.2	4.50108	0.996447	0.29	5.40848	4.66007	3.4347	4.50108	0.0200789	*
UTP	C00075	DMSO	C12 PARENT	9	190975	104049	117021	43.7323	2.94879	0.0555	44.5362	46.1959	40.465	43.7323	0.000139322	***
UTP	C00075	I3IN-002	C12 PARENT	9	95726.1	25898.3	46315.6	96.7068	5.70391	0.1874	90.1205	100	100	96.7068	0.000139322	***
UTP	C00075	DMSO	C13-05	9	131638	64729	77709.8	28.7694	1.91367	0.1827	30.6984	28.7385	26.8714	28.7694	0.00183954	**
UTP	C00075	I3IN-002	C13-05	9	10494	0	0	3.29316	5.70391	1.3832	9.87947	0	0	3.29316	0.00183954	**
UTP	C00075	DMSO	C13-06	9	31499.3	16225.1	35809.1	8.9773	2.94984	0.4452	7.34576	7.20365	12.3825	8.9773	0.00620717	**
UTP	C00075	I3IN-002	C13-06	9	0	0	0	0	0	NA	0	0	0	0	0.00620717	**
UTP	C00075	DMSO	C13-07	9	74697	40231.5	58651.2	18.5209	1.54032	0.2189	17.4196	17.862	20.2811	18.5209	3.14089e-05	****
UTP	C00075	I3IN-002	C13-07	9	0	0	0	0	0	2	0	0	0	0	3.14089e-05	****
